# Supplementary material for: First Report of Kosakonia radicincitans Bacteraemia from Europe (Austria) - Identification and Whole-Genome Sequencing of Strain DSM 107547
Source: Sci Rep. 2020 Feb 6;10:1948. doi: 10.1038/s41598-020-58689-x (PMC7005327; doi:10.1038/s41598-020-58689-x)
Supplement: Supplementary file 1 — Supplementary information [file 41598_2020_58689_MOESM1_ESM.xlsx]

## Sheet: Tabelle1
Antibiotic	Disk content	Zone diameter (mm) breakpointsa		Kosakonia isolate
	(µg)	S ≥	R <	Zone diameter (mm)	resistans
ampicillin (AM)	10	14	14	13	R
amoxicillin/clavulanic acid (AMC)	20+10	19	19	27	S
cefalexin (CN)	30	14	14	23	S
cefuroxime (CXM)	30	19	19	23	S
cefoxitin (FOX)	30	19	19	23	S
cefotaxime (CTX)	5	20	17	31	S
moxifloxacin (MFX)	5	23	19	30	S
ciprofloxacin (CIP)	5	25	22	32	S
trimethoprim/sulfamethoxazole (SXT)	1,25+23,75	14	11	25	S
gentamicin (GM)	10	17	14	23	S
meropenem (MEM)	10	22	16	33	S
imipenem (IPM)	10	22	17	30	S
cefepime (FEP)	30	27	24	33	S
ceftazidime (CAZ)	10	22	19	29	S
piperacillin/tazobactam (TZP)	30+6	20	17	26	S
amikacin	30	18	15	27	S
