# Supplementary material for: First Report of Kosakonia radicincitans Bacteraemia from Europe (Austria) - Identification and Whole-Genome Sequencing of Strain DSM 107547
Source: Sci Rep. 2020 Feb 6;10:1948. doi: 10.1038/s41598-020-58689-x (PMC7005327; doi:10.1038/s41598-020-58689-x)
Supplement: Supplementary file 2 — Supplementary information2 [file 41598_2020_58689_MOESM2_ESM.xlsx]

## Sheet: Set1
SOURCE	FASTA HEADER				ORGANISM (K.: Kosakonia, E.: Enterobcater)	SEQUENCES (NUCLEOTIDES)					LENGTH					REVERSED (BINARY)				INFO
NCBI	atpD	gyrB	infB	rpoB	tree label	atpD	gyrB	infB	rpoB	concatenated	concatenated	Length_atpD	Length_gyrB	Length_infB	Length_rpoB	atpD	gyrB	infB	rpoB	tree
new*	>DSM107547_atpD_seqlen640	>DSM107547_gyrB_seqlen688	>DSM107547_infB_seqlen612	>DSM107547_rpoB_seqlen637	K. radicincitans DSM 107547 [CP040392.1]	TTCCTCCGACGGTCTGCGTCGCGGTCTGGAAGTTAAAGACCTCGAGCACCCGATCGAAGTCCCGGTAGGTAAAGCAACACTGGGTCGTATCATGAACGTACTGGGTGAACCAGTAGACATGAAAGGCGACATCGGTGAGGAAGAGCGTTGGGCTATCCACCGCGCAGCACCGACCTATGAAGAGTTGTCAAACTCTCAGGAACTGCTGGAAACCGGTATCAAAGTTATCGACCTGATGTGTCCGTTTGCTAAGGGCGGTAAAGTTGGTCTGTTCGGTGGTGCGGGTGTAGGTAAAACCGTAAACATGATGGAGTTGATCCGTAACATCGCGATCGAGCACTCCGGTTACTCTGTGTTTGCGGGCGTGGGTGAACGTACTCGTGAGGGTAACGACTTCTA…	GACAACAAAGTCCATCGTCAGATTTATGAGCACGGCGTGCCGCAGGCTCCGCTGGCGGTCACCGGTGAAACCGAATCGACTGGTACGATGGTGCGTTTCTGGCCAAGCTATGAAACCTTCACCAACGTCACCGAATTCGAATATGAAATTCTGGCGAAACGCCTGCGTGAGTTGTCCTTCCTCAACTCCGGCGTTTCTATTCGCCTGCGCGACAAGCGCGACGGCAAAGAAGACCATTTCCACTATGAAGGCGGCATCAAGGCGTTTGTTGAGTATCTCAACAAGAATAAAACGCCGATCCACCCGAACATTTTCTACTTCTCCACGGAAAAAGACGGTATCGGTGTGGAAGTGGCATTGCAGTGGAATGACGGCTTCCAGGAAAACATCTACTGCTTT…	CGCAATGCGTGCCCGTGGTGCTCAGGCAACGGATATCGTTGTTCTGGTTGTTGCTGCCGATGACGGCGTCCTGCCGCAAACCATCGAAGCTATCCAGCATGCGAAAGCAGCTCAGGTGCCGGTGGTGGTTGCAGTGAACAAGATTGATAAACCTGAAGCCGATCCAGATCGCGTTAAAAACGAGCTGGCTCAGTACGGCATCATCCCGGAAGAGTGGGGCGGCGAAAGCCAGTTCGTACACGTTTCCGCGAAAGCTGGTACAGGTATCGACGACCTGCTGGATGCAATCCTGCTGCAGGCCGAAGTCCTGGAGCTGAAAGCTGTCCGTAAAGGTATGGCGAGCGGTGTAGTTATCGAATCCTTCCTGGATAAAGGTCGTGGTCCGGTGGCTTCCGTTCT…	CTTCGTTAACTTTGATAACGATACGGGAAGCATCCACGTACTGAACGGTACCGCCACGTTTCGCAACTGCGGTTACACCGGAGTCAACGGCAACAGCACGTTCCATACCGGTACCAACCAGCGGCTTATCAGCGCGCAGAGTCGGAACCGCCTGACGTTGCATGTTCGCACCCATCAATGCACGGTTGGCGTCATCGTGTTCCAGGAACGGGATCAGGGACGCACCGACGGAAACCACCTGCTGGGTAGAAACGTCCATGTAGTCAACCTGGTCTGCGCTGAAGAGGCTGGATTCGCCTTTGCTGCGGCAGGTCACCAGATCGTCTACAAAACGACCTTCTTCCGTCAGGTTGGTGTTCGCCTGAGCGATAACATAGTTACCTTCTTCAATTGCAGAAA…	TTCCTCCGACGGTCTGCGTCGCGGTCTGGAAGTTAAAGACCTCGAGCACCCGATCGAAGTCCCGGTAGGTAAAGCAACACTGGGTCGTATCATGAACGTACTGGGTGAACCAGTAGACATGAAAGGCGACATCGGTGAGGAAGAGCGTTGGGCTATCCACCGCGCAGCACCGACCTATGAAGAGTTGTCAAACTCTCAGGAACTGCTGGAAACCGGTATCAAAGTTATCGACCTGATGTGTCCGTTTGCTAAGGGCGGTAAAGTTGGTCTGTTCGGTGGTGCGGGTGTAGGTAAAACCGTAAACATGATGGAGTTGATCCGTAACATCGCGATCGAGCACTCCGGTTACTCTGTGTTTGCGGGCGTGGGTGAACGTACTCGTGAGGGTAACGACTTCTA…	2577	640	688	612	637	0	0	0	0
nt	>CP007215.3 Kosakonia sacchari SP1 chromosome, complete genome	>CP007215.3 Kosakonia sacchari SP1 chromosome, complete genome	>CP007215.3 Kosakonia sacchari SP1 chromosome, complete genome	>CP007215.3 Kosakonia sacchari SP1 chromosome, complete genome	K. sacchari SP1 [CP007215.3]	TTCTTCTGACGGTCTGCGTCGTGGTCTGGAAGTTAATGACCTTGCGCACCCGATCGAAGTCCCGGTAGGTAAAGCAACACTGGGTCGTATCATGAACGTGCTCGGTCAGCCGATCGACATGAAAGGCGACATCGGTGAAGAAGAGCGTTGGGCTATTCACCGTGCGGCACCTTCCTATGAAGAGCTGTCCAGCTCTCAGGAACTGCTGGAAACCGGCATCAAAGTTATCGACCTGATGTGTCCGTTCGCTAAGGGCGGTAAAGTTGGTCTGTTCGGTGGTGCGGGCGTAGGTAAAACCGTAAACATGATGGAGCTGATCCGTAACATCGCGATCGAGCACTCCGGTTACTCTGTGTTTGCGGGCGTGGGTGAACGTACTCGTGAGGGTAACGACTTCTA…	GATAACAAAGTTCACCGCCAGATTTATGAGCACGGCGTTCCGCAGGCACCGCTGGCAGTTACCGGTGACACCGAAAAAACCGGGACGATGGTGCGTTTCTGGCCGAGCTATGAAACCTTCACCAACGTGACTGAATTCGAATATGAGATTCTGGCGAAGCGCCTGCGTGAGCTGTCATTCCTGAACTCTGGCGTGTCTATCCGCCTGCGCGATAAGCGCGACGGCAAAGAAGATCACTTCCATTATGAAGGCGGCATCAAGGCGTTTGTTGAATACCTCAACAAGAACAAAACGCCGATCCACCCGAATATCTTCTATTTCTCCACCGAAAAAGACGGTATCGGCGTCGAAGTTGCCCTGCAATGGAACGATGGTTTCCAGGAGAACATCTACTGCTTT…	CGCAATGCGTGCCCGTGGTGCTCAGGCAACGGATATCGTGGTTCTGGTTGTTGCTGCCGATGACGGCGTGATGCCGCAAACTATCGAAGCTATCCAGCATGCGAAAGCGGCGCAGGTGCCGGTAGTTGTTGCCGTGAACAAAATCGATAAGCCAGAAGCCGATCCGGATCGCGTTAAAAACGAACTCTCTCAGTACGGCATCATTCCGGAAGAGTGGGGCGGCGAAAGCCAGTTCGTTCACGTTTCCGCGAAAGCCGGTACCGGTATCGACGAACTGCTGGATGCGATCCTGCTACAAGCCGAAGTTCTGGAACTGAAAGCCGTACGTAAAGGTATGGCGAGCGGCGTGGTTATCGAATCCTTCCTGGATAAAGGTCGTGGTCCGGTGGCATCCGTGCT…	CTTCGTTAACTTTGATAACGATACGAGAGGCATCCACGTACTGAACAGTACCGCCACGTTTAGCAACTGCGGTTACACCGGAGTCAACGGCAACAGCACGTTCCATACCGGTACCAACCAGCGGCTTGTCAGCGCGCAGAGTCGGAACCGCCTGACGTTGCATGTTCGCACCCATCAATGCACGGTTGGCGTCATCGTGTTCCAGGAACGGGATCAGGGACGCACCGACAGAAACCACCTGCTGGGTGGAAACGTCCATGTAGTCAACCTGGTCTGCGCTAAAGAGGCTGGATTCGCCTTTGCTGCGGCAGGTTACCAGATCGTCTACGAAACGACCTTCTTCCGTCAGGTTGGTGTTCGCCTGAGCGATAACGTAGTTACCTTCCTCGATAGCAGAAA…	TTCTTCTGACGGTCTGCGTCGTGGTCTGGAAGTTAATGACCTTGCGCACCCGATCGAAGTCCCGGTAGGTAAAGCAACACTGGGTCGTATCATGAACGTGCTCGGTCAGCCGATCGACATGAAAGGCGACATCGGTGAAGAAGAGCGTTGGGCTATTCACCGTGCGGCACCTTCCTATGAAGAGCTGTCCAGCTCTCAGGAACTGCTGGAAACCGGCATCAAAGTTATCGACCTGATGTGTCCGTTCGCTAAGGGCGGTAAAGTTGGTCTGTTCGGTGGTGCGGGCGTAGGTAAAACCGTAAACATGATGGAGCTGATCCGTAACATCGCGATCGAGCACTCCGGTTACTCTGTGTTTGCGGGCGTGGGTGAACGTACTCGTGAGGGTAACGACTTCTA…	2577	640	688	612	637	0	0	0	0
nt	>CP012487.1 Enterobacter sp. FY-07, complete genome	>CP012487.1 Enterobacter sp. FY-07, complete genome	>CP012487.1 Enterobacter sp. FY-07, complete genome	>CP012487.1 Enterobacter sp. FY-07, complete genome	E. sp. FY-07 [CP012487.1]	TTCTTCTGACGGTCTGCGTCGTGGTCTGGAAGTGAACGACCTTGCGCACCCGATCGAAGTCCCGGTTGGTAAAGCAACACTGGGTCGTATCATGAACGTGCTCGGTCAGCCGATCGACATGAAAGGCGACATCGGTGAAGAAGAGCGTTGGGCTATCCACCGCGCGGCACCGTCCTATGAAGAGCTGTCCAGCTCTCAGGAATTGCTGGAAACCGGCATCAAAGTTATCGACCTGATGTGTCCGTTCGCGAAGGGCGGTAAAGTCGGTCTGTTCGGTGGTGCGGGCGTGGGTAAAACCGTAAACATGATGGAGCTGATTCGTAACATCGCGATTGAGCACTCCGGTTACTCTGTGTTTGCGGGCGTGGGTGAACGTACTCGTGAGGGTAACGACTTCTA…	GATAACAAAGTCCACCGTCAGATTTATGAACACGGCGTGCCGCAAGCTCCGCTGGCCGTAACGGGCGATACCGAAAAAACCGGTACCATGGTGCGTTTCTGGCCGAGCTATGAAACGTTCACTAACGTCACCGAATTTGAGTATGAAATTCTGGCGAAACGCCTGCGCGAGCTGTCATTCCTGAACTCTGGCGTTTCTATTCGCCTGCGCGATAAGCGCGACGGCAAAGAAGATCACTTCCACTACGAAGGCGGCATCAAAGCGTTCGTTGAGTATCTCAACAAGAACAAAACGCCGATCCACCCGAATATCTTCTACTTCTCTACCGAAAAAGACGGCATCGGCGTTGAAGTTGCGCTGCAATGGAACGACGGTTTCCAGGAAAATATCTACTGCTTT…	CGCAATGCGTGCCCGTGGTGCTCAGGCAACGGATATCGTGGTGCTGGTTGTTGCTGCAGACGACGGCGTGATGCCGCAGACCATCGAAGCTATCCAGCACGCGAAAGCGGCACAGGTACCGGTGGTAGTCGCAGTGAACAAGATCGATAAACCAGAAGCCGATCCGGATCGCGTTAAAAACGAGCTGACCCAGTACGGGATCATCCCGGAAGAGTGGGGCGGCGAAAGCCAGTTCGTACACGTATCTGCGAAAGCCGGTACCGGTATCGATGAACTGCTTGATGCCATCCTGCTGCAAGCTGAAGTTCTGGAACTGAAAGCCGTGCGTAAAGGGATGGCAAGCGGTGTGGTTATCGAATCCTTCCTGGATAAAGGTCGTGGTCCGGTAGCAACGGTTCT…	CTTCGTTAACTTTGATAACGATACGGGACGCATCCACGTACTGAACGGTACCGCCACGTTTAGCAACGGCGGTAACACCGGAGTCAACGGCAACAGCACGTTCCATACCGGTACCAACCAGCGGCTTATCAGAGCGCAGAGTCGGAACCGCCTGACGTTGCATGTTCGCACCCATCAATGCACGGTTGGCGTCATCGTGTTCCAGGAACGGGATCAGGGATGCACCGACGGAAACCACCTGCTGGGTGGAAACGTCCATATAGTCAACCTGGTCTGCGCTGAACAGGCTCGATTCGCCTTTACTACGGCAGGTAACCAGATCTTCTGCGAAACGACCTTCTTCCGTCAGGTTGGTGTTCGCCTGAGCGATAACGTAGTTACCTTCTTCAATTGCAGAAA…	TTCTTCTGACGGTCTGCGTCGTGGTCTGGAAGTGAACGACCTTGCGCACCCGATCGAAGTCCCGGTTGGTAAAGCAACACTGGGTCGTATCATGAACGTGCTCGGTCAGCCGATCGACATGAAAGGCGACATCGGTGAAGAAGAGCGTTGGGCTATCCACCGCGCGGCACCGTCCTATGAAGAGCTGTCCAGCTCTCAGGAATTGCTGGAAACCGGCATCAAAGTTATCGACCTGATGTGTCCGTTCGCGAAGGGCGGTAAAGTCGGTCTGTTCGGTGGTGCGGGCGTGGGTAAAACCGTAAACATGATGGAGCTGATTCGTAACATCGCGATTGAGCACTCCGGTTACTCTGTGTTTGCGGGCGTGGGTGAACGTACTCGTGAGGGTAACGACTTCTA…	2577	640	688	612	637	0	0	0	0	outgroup
nt	>CP014007.1 Kosakonia oryzae strain Ola 51, complete genome	>CP014007.1 Kosakonia oryzae strain Ola 51, complete genome	>CP014007.1 Kosakonia oryzae strain Ola 51, complete genome	>EU249553.1 Enterobacter oryzae strain Ola 51 RNA polymerase beta subunit (rpoB) gene, partial cds	K. oryzae strain Ola 51 [CP014007.1]	TTCCTCCGACGGTCTGCGTCGCGGTCTGGAAGTTAAAGACCTCGAGCACCCGATCGAAGTCCCGGTAGGTAAAGCAACACTGGGTCGTATCATGAACGTACTGGGTGAACCAGTAGACATGAAAGGCGAAATCGGTGAAGAAGAGCGTTGGGCTATCCACCGCGCAGCACCGACCTATGAAGAGTTGTCAAGCTCTCAGGAACTGCTGGAAACCGGCATCAAAGTTATCGACCTGATGTGTCCGTTTGCTAAGGGCGGTAAAGTCGGTCTGTTCGGTGGTGCGGGCGTAGGTAAAACCGTAAACATGATGGAGCTGATCCGTAACATCGCGATCGAGCACTCCGGTTATTCTGTGTTTGCGGGCGTGGGTGAACGTACTCGTGAGGGTAACGACTTCTA…	GACAACAAAGTCCACCGTCAGATTTATGAGCACGGCGTGCCGCAGGCTCCACTGGCGGTCACCGGTGAAACCGAATCGACCGGTACGATGGTGCGTTTCTGGCCAAGCTATGAAACCTTCACCAACGTCACCGAATTCGAATATGAAATTCTGGCGAAACGCCTGCGTGAGTTGTCCTTCCTCAACTCCGGCGTTTCTATTCGTCTGCGCGACAAGCGCGACGGCAAAGAAGACCATTTCCACTATGAAGGTGGCATCAAGGCGTTTGTTGAATATCTCAACAAGAATAAAACGCCGATCCACCCGAACATTTTCTACTTCTCTACCGAAAAAGACGGTATCGGTGTGGAAGTGGCGTTGCAGTGGAACGACGGCTTCCAGGAAAATATCTACTGCTTT…	CGCAATGCGTGCTCGTGGTGCTCAGGCAACGGATATCGTTGTTCTGGTTGTTGCTGCCGACGACGGCGTCATGCCGCAAACCATCGAAGCTATCCAGCATGCGAAAGCAGCGCAGGTGCCGGTGGTGGTTGCAGTGAACAAGATTGATAAACCTGAAGCCGATCCGGATCGCGTTAAAAATGAACTGGCTCAGTACGGAATCATTCCGGAAGAGTGGGGCGGCGAAAGCCAGTTCGTACACGTTTCCGCGAAAGCCGGTACAGGTATCGACGACCTGCTTGATGCAATTCTGCTGCAGGCCGAAGTCCTGGAACTGAAAGCTATCCGTAAAGGTATGGCGAGCGGTGTCGTTATCGAATCCTTCCTGGATAAAGGCCGTGGTCCGGTGGCTTCCGTTCT…	CTTCGTTAACTTTGATAACGATACGGGAAGCATCAACGTACTGAACCATACCACCACGTTTAGCCACCGCAGTAACACCGGAGTCAACGGCAACAGCACGTTCCATACCGGTACCAACCAGCGGCTTATCAGCGCGCAGAGTCGGAACCGCCTGACGTTGCATGTTCGCACCCATCAATGCACGGTTGGCGTCATCGTGTTCCAGGAACGGGATCAGGGACGCACCGACGGAAACCACCTGCTGGGTGGATACGTCCATGTAGTCAACCTGGTCGCGGCTGAACAGGCTGGATTCGCCTTTGCTACGGCAGGTAACCAGATCTTCTACAAAGTGGCCTTCGTCATCCAGGTTGGAGTTCGCCTGAGCGATAACGTAGTTACCTTCTTCGATAGCAGACA…	TTCCTCCGACGGTCTGCGTCGCGGTCTGGAAGTTAAAGACCTCGAGCACCCGATCGAAGTCCCGGTAGGTAAAGCAACACTGGGTCGTATCATGAACGTACTGGGTGAACCAGTAGACATGAAAGGCGAAATCGGTGAAGAAGAGCGTTGGGCTATCCACCGCGCAGCACCGACCTATGAAGAGTTGTCAAGCTCTCAGGAACTGCTGGAAACCGGCATCAAAGTTATCGACCTGATGTGTCCGTTTGCTAAGGGCGGTAAAGTCGGTCTGTTCGGTGGTGCGGGCGTAGGTAAAACCGTAAACATGATGGAGCTGATCCGTAACATCGCGATCGAGCACTCCGGTTATTCTGTGTTTGCGGGCGTGGGTGAACGTACTCGTGAGGGTAACGACTTCTA…	2577	640	688	612	637	0	0	0	1
nt	>CP015113.1 Kosakonia radicincitans strain GXGL-4A, complete genome	>CP015113.1 Kosakonia radicincitans strain GXGL-4A, complete genome	>CP015113.1 Kosakonia radicincitans strain GXGL-4A, complete genome	>CP015113.1 Kosakonia radicincitans strain GXGL-4A, complete genome	K. radicincitans strain GXGL-4A [CP015113.1]	TTCCTCCGACGGTCTGCGTCGCGGTCTGGAAGTTAAAGACCTCGAGCACCCGATCGAAGTCCCGGTAGGTAAAGCAACACTGGGTCGTATCATGAACGTACTGGGTGAACCAGTAGACATGAAAGGCGACATCGGTGAGGAAGAGCGTTGGGCTATCCACCGCGCAGCACCGACCTATGAAGAGTTGTCAAACTCTCAGGAACTGCTGGAAACCGGTATCAAAGTTATCGACCTGATGTGTCCGTTTGCTAAGGGCGGTAAAGTTGGTCTGTTCGGTGGTGCGGGTGTAGGTAAAACCGTAAACATGATGGAGTTGATCCGTAACATCGCGATCGAGCACTCCGGTTACTCTGTGTTTGCGGGCGTGGGTGAACGTACTCGTGAGGGTAACGACTTCTA…	GACAACAAAGTCCATCGTCAGATTTATGAGCACGGCGTGCCGCAGGCTCCGCTGGCGGTCACCGGTGAAACCGAATCGACTGGTACGATGGTGCGTTTCTGGCCAAGCTATGAAACCTTCACCAACGTCACCGAATTCGAATATGAAATTCTGGCGAAACGCCTGCGTGAGTTGTCCTTCCTCAACTCCGGCGTTTCTATTCGCCTGCGCGACAAGCGCGACGGCAAAGAAGACCATTTCCACTATGAAGGCGGCATCAAGGCGTTTGTTGAGTATCTCAACAAGAATAAAACGCCGATCCACCCGAACATTTTCTACTTCTCCACGGAAAAAGACGGTATCGGTGTGGAAGTGGCATTGCAGTGGAATGACGGCTTCCAGGAAAACATCTACTGCTTT…	CGCAATGCGTGCCCGTGGTGCTCAGGCAACGGATATCGTTGTTCTGGTTGTTGCTGCCGATGACGGCGTCATGCCGCAAACCATCGAAGCTATCCAGCATGCGAAAGCAGCGCAGGTGCCGGTGGTGGTTGCAGTGAACAAGATTGATAAATCTGAAGCCGATCCAGATCGCGTTAAAAACGAACTGGCTCAGTACGGCATCATCCCGGAAGAGTGGGGCGGCGAAAGCCAGTTCGTACACGTTTCCGCGAAAGCTGGTACAGGTATCGACGACCTGCTGGATGCAATCCTGCTGCAGGCCGAAGTCCTGGAGCTGAAAGCTGTCCGTAAAGGTATGGCGAGCGGTGTAGTTATCGAATCCTTCCTGGATAAAGGTCGTGGTCCGGTGGCTTCCGTTCT…	CTTCGTTAACTTTGATAACGATACGGGAAGCATCCACGTACTGAACGGTACCGCCACGTTTCGCAACTGCGGTTACACCGGAGTCAACGGCAACAGCACGTTCCATACCGGTACCAACCAGCGGCTTATCAGCGCGCAGAGTCGGAACCGCCTGACGTTGCATGTTCGCACCCATCAATGCACGGTTGGCGTCATCGTGTTCCAGGAACGGGATCAGGGACGCACCGACGGAAACCACCTGCTGGGTAGAAACGTCCATGTAGTCAACCTGGTCTGCGCTGAAGAGGCTGGATTCGCCTTTGCTGCGGCAGGTCACCAGATCGTCTACAAAACGACCTTCTTCCGTCAGGTTGGTGTTCGCCTGAGCGATAACATAGTTACCTTCTTCAATTGCAGAAA…	TTCCTCCGACGGTCTGCGTCGCGGTCTGGAAGTTAAAGACCTCGAGCACCCGATCGAAGTCCCGGTAGGTAAAGCAACACTGGGTCGTATCATGAACGTACTGGGTGAACCAGTAGACATGAAAGGCGACATCGGTGAGGAAGAGCGTTGGGCTATCCACCGCGCAGCACCGACCTATGAAGAGTTGTCAAACTCTCAGGAACTGCTGGAAACCGGTATCAAAGTTATCGACCTGATGTGTCCGTTTGCTAAGGGCGGTAAAGTTGGTCTGTTCGGTGGTGCGGGTGTAGGTAAAACCGTAAACATGATGGAGTTGATCCGTAACATCGCGATCGAGCACTCCGGTTACTCTGTGTTTGCGGGCGTGGGTGAACGTACTCGTGAGGGTAACGACTTCTA…	2578	640	688	613	637	1	1	1	1
nt	>CP016337.1 Kosakonia sacchari strain BO-1, complete genome	>CP016337.1 Kosakonia sacchari strain BO-1, complete genome	>CP016337.1 Kosakonia sacchari strain BO-1, complete genome	>CP016337.1 Kosakonia sacchari strain BO-1, complete genome	K. sacchari strain BO-1 [CP016337.1]	TTCTTCTGACGGTCTGCGTCGTGGTCTGGAAGTTAATGACCTTGCGCACCCGATCGAAGTCCCGGTAGGTAAAGCAACACTGGGTCGTATCATGAACGTGCTCGGTCAGCCGATCGACATGAAAGGCGACATCGGTGAAGAAGAGCGTTGGGCGATTCACCGCGCGGCTCCTTCCTATGAAGAGCTCTCCAGCTCTCAGGAACTGCTGGAAACCGGCATCAAAGTTATCGACCTGATGTGTCCGTTCGCTAAGGGCGGTAAAGTTGGTCTGTTCGGTGGTGCGGGCGTAGGTAAAACCGTAAACATGATGGAGTTGATCCGTAACATCGCGATCGAGCACTCCGGTTACTCTGTGTTTGCGGGCGTGGGTGAACGTACTCGTGAGGGTAACGACTTCTA…	AACAAAATTCACCGCCAGATTTATGAGCACGGCGTTCCGCAGGCTCCGCTGGCAGTTACCGGTGACACCGAAAAAACCGGGACGATGGTGCGTTTCTGGCCGAGCTATGAAACCTTCACCAACGTGACTGAATTCGAATATGAGATTCTGGCGAAGCGCCTGCGTGAGCTGTCATTCCTGAACTCTGGCGTGTCTATCCGCCTGCGCGATAAGCGCGACGGCAAAGAAGATCACTTCCATTATGAAGGCGGTATCAAGGCGTTTGTTGAATACCTCAACAAGAACAAAACGCCGATCCACCCGAATATCTTCTATTTCTCCACCGAAAAAGACGGTATCGGCGTCGAAGTTGCCCTGCAATGGAACGATGGTTTTCAGGAGAACATCTACTGCTTTACC…	CGCAATGCGTGCCCGTGGTGCTCAGGCAACGGATATCGTGGTTCTGGTTGTTGCTGCCGATGACGGCGTGATGCCGCAAACTATCGAAGCTATCCAGCACGCGAAAGCGGCGCAGGTGCCGGTAGTTGTTGCCGTGAACAAAATCGATAAGCCAGAAGCCGATCCGGATCGCGTTAAAAACGAACTCTCTCAGTACGGCATCATTCCGGAAGAGTGGGGCGGCGAAAGCCAGTTCGTTCACGTTTCCGCGAAAGCCGGTACCGGTATCGACGAACTGCTGGATGCGATCCTGCTACAAGCCGAAGTTCTGGAACTGAAAGCCGTACGTAAAGGTATGGCGAGCGGCGTGGTTATCGAATCCTTCCTGGATAAAGGTCGTGGTCCGGTGGCATCCGTGCT…	CTTCGTTAACTTTGATAACGATACGAGAGGCATCCACGTACTGAACAGTACCGCCACGTTTAGCAACTGCGGTTACACCGGAGTCAACGGCAACAGCACGTTCCATACCGGTACCAACCAGCGGCTTGTCAGCGCGCAGAGTCGGAACCGCCTGACGTTGCATGTTCGCACCCATCAATGCACGGTTGGCGTCATCGTGTTCCAGGAACGGGATCAGGGACGCACCGACAGAAACCACCTGCTGGGTAGAAACGTCCATGTAGTCAACCTGGTCTGCGCTAAAGAGGCTGGATTCGCCTTTGCTGCGGCAGGTTACCAGATCGTCTACGAAACGACCTTCTTCCGTCAGGTTGGTGTTCGCCTGAGCGATAACGTAGTTACCTTCTTCGATAGCAGAAA…	TTCTTCTGACGGTCTGCGTCGTGGTCTGGAAGTTAATGACCTTGCGCACCCGATCGAAGTCCCGGTAGGTAAAGCAACACTGGGTCGTATCATGAACGTGCTCGGTCAGCCGATCGACATGAAAGGCGACATCGGTGAAGAAGAGCGTTGGGCGATTCACCGCGCGGCTCCTTCCTATGAAGAGCTCTCCAGCTCTCAGGAACTGCTGGAAACCGGCATCAAAGTTATCGACCTGATGTGTCCGTTCGCTAAGGGCGGTAAAGTTGGTCTGTTCGGTGGTGCGGGCGTAGGTAAAACCGTAAACATGATGGAGTTGATCCGTAACATCGCGATCGAGCACTCCGGTTACTCTGTGTTTGCGGGCGTGGGTGAACGTACTCGTGAGGGTAACGACTTCTA…	2574	640	685	612	637	1	1	1	1
nt	>CP018016.1 Kosakonia radicincitans DSM 16656, complete genome	>CP018016.1 Kosakonia radicincitans DSM 16656, complete genome	>CP018016.1 Kosakonia radicincitans DSM 16656, complete genome	>CP018016.1 Kosakonia radicincitans DSM 16656, complete genome	K. radicincitans DSM 16656 [CP018016.1]	TTCCTCCGACGGTCTGCGTCGCGGTCTGGAAGTTAAAGACCTCGAGCACCCGATCGAAGTCCCGGTAGGTAAAGCAACACTGGGTCGTATCATGAACGTACTGGGTGAACCAGTAGACATGAAAGGCGACATCGGTGAGGAAGAGCGTTGGGCTATCCACCGCGCAGCACCGACCTATGAAGAGTTGTCAAACTCTCAGGAACTGCTGGAAACCGGTATCAAAGTTATCGACCTGATGTGTCCGTTTGCTAAGGGCGGTAAAGTTGGTCTGTTCGGTGGTGCGGGTGTAGGTAAAACCGTAAACATGATGGAGTTGATCCGTAACATCGCGATCGAGCACTCCGGTTACTCTGTGTTTGCGGGCGTGGGTGAACGTACTCGTGAGGGTAACGACTTCTA…	GACAACAAAGTCCACCGTCAGATTTATGAGCACGGCGTGCCGCAGGCTCCGCTGGCGGTCACCGGTGAAACCGAATCGACTGGTACGATGGTGCGTTTCTGGCCAAGCTATGAAACCTTCACCAACGTCACCGAATTCGAATATGAAATTCTGGCGAAACGCCTGCGTGAGTTGTCCTTCCTCAACTCCGGCGTTTCTATTCGCCTGCGCGACAAGCGCGACGGCAAAGAAGACCATTTCCACTATGAAGGCGGCATCAAGGCGTTTGTTGAGTATCTCAACAAGAATAAAACGCCGATCCACCCGAACATTTTCTACTTCTCCACGGAAAAAGACGGTATCGGTGTGGAAGTGGCATTGCAGTGGAATGACGGCTTCCAGGAAAACATCTACTGCTTT…	CGCAATGCGTGCCCGTGGTGCTCAGGCAACGGATATCGTTGTTCTGGTTGTTGCTGCCGATGACGGCGTCATGCCGCAAACCATCGAAGCTATCCAGCATGCGAAAGCAGCGCAGGTGCCGGTGGTGGTTGCAGTGAACAAGATTGATAAACCTGAAGCCGATCCAGATCGCGTTAAAAACGAACTGGCTCAGTACGGCATCATCCCGGAAGAGTGGGGCGGCGAAAGCCAGTTCGTACACGTTTCCGCGAAAGCTGGTACAGGTATCGACGACCTGCTGGATGCAATCCTGCTGCAGGCCGAAGTCCTGGAGCTGAAAGCTGTCCGTAAAGGTATGGCGAGCGGTGTAGTTATCGAATCCTTCCTGGATAAAGGTCGTGGTCCGGTGGCTTCCGTTCT…	CTTCGTTAACTTTGATAACGATACGGGAAGCATCCACGTACTGAACGGTACCGCCACGTTTCGCAACTGCGGTTACACCGGAGTCAACGGCAACAGCACGTTCCATACCGGTACCAACCAGCGGCTTATCAGCGCGCAGAGTCGGAACCGCCTGACGTTGCATGTTCGCACCCATCAATGCACGGTTGGCGTCATCGTGTTCCAGGAACGGGATCAGGGACGCACCGACGGAAACCACCTGCTGGGTAGAAACGTCCATGTAGTCAACCTGGTCTGCGCTGAAGAGGCTGGATTCGCCTTTGCTGCGGCAGGTCACCAGATCGTCTACAAAACGACCTTCTTCCGTCAGGTTGGTGTTCGCCTGAGCGATAACATAGTTACCTTCTTCAATTGCAGAAA…	TTCCTCCGACGGTCTGCGTCGCGGTCTGGAAGTTAAAGACCTCGAGCACCCGATCGAAGTCCCGGTAGGTAAAGCAACACTGGGTCGTATCATGAACGTACTGGGTGAACCAGTAGACATGAAAGGCGACATCGGTGAGGAAGAGCGTTGGGCTATCCACCGCGCAGCACCGACCTATGAAGAGTTGTCAAACTCTCAGGAACTGCTGGAAACCGGTATCAAAGTTATCGACCTGATGTGTCCGTTTGCTAAGGGCGGTAAAGTTGGTCTGTTCGGTGGTGCGGGTGTAGGTAAAACCGTAAACATGATGGAGTTGATCCGTAACATCGCGATCGAGCACTCCGGTTACTCTGTGTTTGCGGGCGTGGGTGAACGTACTCGTGAGGGTAACGACTTCTA…	2577	640	688	612	637	0	0	0	0
nt	>CP019445.1 Kosakonia cowanii JCM 10956 = DSM 18146 strain 888-76 chromosome, complete genome	>CP019445.1 Kosakonia cowanii JCM 10956 = DSM 18146 strain 888-76 chromosome, complete genome	>CP019445.1 Kosakonia cowanii JCM 10956 = DSM 18146 strain 888-76 chromosome, complete genome	>CP019445.1 Kosakonia cowanii JCM 10956 = DSM 18146 strain 888-76 chromosome, complete genome	K. cowanii strain 888-76 [CP019445.1]	TTCTTCCGACGGTCTGCGTCGTGGTCTGCAAGTAACAGACCTCCAGCACCCGATCGAAGTCCCGGTAGGTAAAGCAACACTGGGTCGTATCATGAACGTGCTCGGTCAGCCGATCGACATGAAAGGCGACATCGGTGAAGAAGATCGTTGGGCTATCCACCGTTCTGCGCCGTCCTATGAAGAGCTCTCCAGCTCTCAGGAACTGCTGGAAACCGGCATCAAAGTAATCGACCTGATGTGTCCGTTCGCCAAGGGCGGTAAAGTCGGTCTGTTCGGCGGTGCGGGTGTAGGTAAAACCGTAAACATGATGGAGCTGATCCGTAACATCGCGATCGAGCACTCCGGTTACTCTGTGTTTGCGGGCGTGGGTGAACGTACTCGTGAGGGTAACGACTTCTA…	GATAACAAAGTTCACCGTCAGATCTACACCCACGGCGTGCCGCAGGCTCCGCTGGAAGTGACGGGCGAAACGGAAAAAACCGGTACCATGGTGCGTTTCTGGCCGAGCTACGAAACCTTCACCAACGTCATTGAATTTGAATATGAAATTCTGGCGAAACGCCTGCGTGAGCTCTCCTTCCTGAACTCCGGCGTGTCGATTCGCCTGCGCGACAAGCGCGACGGCAAAGAAGACCACTTCCACTATGAAGGCGGCATCAGGGCGTTTGTTGAGTATCTCAACAAAAACAAAACGCCGATCCACCCGAATATCTTCTACTTCTCCACCGAAAAAGACGGTATCGGCGTTGAAGTTGCGCTGCAGTGGAACGACGGTTTCCAGGAAAATATCTACTGCTTT…	CGCAATGCGTGCCCGTGGTGCTCAGGCAACGGATATCGTTGTTCTGGTTGTTGCAGCAGACGATGGCGTGATGCCGCAGACTATCGAAGCTATTCAGCACGCGAAAGCGGCGAAAGTGCCGGTAGTTGTTGCAGTGAACAAAATCGATAAGCCGGAAGCCGATCCGGATCGCGTTAAAAACGAACTCTCTCAGTACGGGATCATTCCGGAAGAGTGGGGCGGCGAAAGCCAGTTCGTACACGTCTCCGCGAAAGCCGGTACCGGTATCGACGACCTGCTGGATGCAATCCTGCTGCAGGCCGAAGTTCTGGAACTGCACGCTGTCCGTAACGGCATGGCGAGCGGTGTTGTTATCGAATCCTTCCTTGATAAAGGTCGTGGTCCGGTAGCTTCCGTCCT…	CTTCGTTAACTTTGATAACGATACGGGAAGCATCCACGTACTGAACAGTACCGCCACGTTTCGCAACGGCAGTTACGCCGGAGTCAACGGCAACAGCACGTTCCATACCGGTACCAACCAGCGGCTTATCAGCGCGCAGAGTCGGAACCGCCTGACGTTGCATGTTCGCACCCATCAATGCACGGTTGGCGTCATCGTGTTCCAGGAACGGAATCAGGGATGCACCGACGGAAACCACCTGCTGGGTGGATACGTCCATGTAGTCAACCTGGTCTGCGCTGAAGAGGCTTGATTCGCCTTTGCTGCGGCACGTTACCAGATCTTCTGCAAAACGCCCTTCTTCCGTCAGGTTGGTGTTCGCCTGAGCGATAACGTAGTTACCCTCTTCAATTGCAGAGA…	TTCTTCCGACGGTCTGCGTCGTGGTCTGCAAGTAACAGACCTCCAGCACCCGATCGAAGTCCCGGTAGGTAAAGCAACACTGGGTCGTATCATGAACGTGCTCGGTCAGCCGATCGACATGAAAGGCGACATCGGTGAAGAAGATCGTTGGGCTATCCACCGTTCTGCGCCGTCCTATGAAGAGCTCTCCAGCTCTCAGGAACTGCTGGAAACCGGCATCAAAGTAATCGACCTGATGTGTCCGTTCGCCAAGGGCGGTAAAGTCGGTCTGTTCGGCGGTGCGGGTGTAGGTAAAACCGTAAACATGATGGAGCTGATCCGTAACATCGCGATCGAGCACTCCGGTTACTCTGTGTTTGCGGGCGTGGGTGAACGTACTCGTGAGGGTAACGACTTCTA…	2576	640	687	612	637	0	0	1	0
nt	>CP022690.1 Kosakonia cowanii strain Esp_Z genome	>CP022690.1 Kosakonia cowanii strain Esp_Z genome	>CP022690.1 Kosakonia cowanii strain Esp_Z genome	>CP022690.1 Kosakonia cowanii strain Esp_Z genome	K. cowanii strain Esp_Z [CP022690.1]	TTCTTCCGACGGTCTGCGTCGTGGTCTGCAAGTAACAGACCTCCAGCACCCGATCGAAGTCCCGGTAGGTAAAGCAACACTGGGTCGTATCATGAACGTGCTCGGTCAGCCGATCGACATGAAAGGCGACATCGGTGAAGAAGATCGTTGGGCTATCCACCGTTCTGCGCCGTCCTATGAAGAGCTCTCCAGCTCTCAGGAACTGCTGGAAACCGGCATCAAAGTAATCGACCTGATGTGTCCGTTCGCCAAGGGCGGTAAAGTCGGTCTGTTCGGTGGTGCGGGCGTAGGTAAAACCGTAAACATGATGGAGCTGATCCGTAACATCGCGATCGAGCACTCCGGTTACTCTGTGTTTGCGGGCGTGGGTGAGCGTACTCGTGAGGGTAACGACTTCTA…	GATAACAAAGTTCACCGTCAGATCTACACCCACGGCGTGCCGCAGGCTCCGCTGGAAGTGACGGGCGAAACGGAAAAAACCGGTACCATGGTGCGTTTCTGGCCGAGCTACGAAACCTTCACCAACGTCATTGAATTTGAATATGAAATTCTGGCGAAACGCCTGCGTGAGCTCTCCTTCCTGAACTCCGGCGTGTCGATTCGTCTGCGCGACAAGCGCGACGGCAAAGAAGACCACTTCCACTACGAAGGCGGCATCAAGGCGTTTGTTGAGTACCTCAACAAAAACAAAACGCCGATCCACCCGAATATCTTCTACTTCTCCACCGAAAAAGACGGTATCGGCGTTGAAGTGGCGCTGCAGTGGAACGACGGTTTCCAGGAAAATATCTACTGCTTT…	CGCAATGCGTGCCCGTGGTGCTCAGGCAACGGATATCGTTGTTCTGGTTGTCGCAGCAGACGATGGCGTGATGCCGCAGACTATCGAAGCTATTCAGCACGCGAAAGCGGCGAAAGTGCCGGTAGTTGTTGCAGTGAACAAAATCGATAAGCCGGAAGCCGATCCGGATCGCGTTAAAAACGAACTCTCTCAGTACGGGATCATTCCGGAAGAGTGGGGCGGCGAAAGCCAGTTCGTACACGTCTCCGCGAAAGCCGGTACCGGTATCGACGACCTGCTGGATGCAATCCTGCTGCAGGCCGAGGTTCTGGAACTGCACGCTGTCCGTAACGGCATGGCGAGCGGTGTTGTTATCGAATCCTTCCTTGATAAAGGTCGTGGTCCGGTAGCTTCCGTCCT…	CTTCGTTAACTTTGATAACGATACGGGAAGCATCCACGTACTGAACGGTACCGCCACGTTTCGCAACGGCAGTTACGCCGGAGTCAACGGCAACAGCACGTTCCATACCGGTACCAACCAGCGGCTTATCAGCGCGCAGAGTCGGAACCGCCTGACGTTGCATGTTCGCACCCATCAATGCACGGTTGGCATCATCGTGTTCCAGGAACGGAATCAGGGATGCACCGACGGAAACCACCTGCTGGGTGGATACGTCCATGTAGTCAACCTGGTCTGCGCTGAAGAGGCTTGATTCGCCTTTGCTACGGCACGTTACCAGATCTTCTGCAAAACGCCCTTCTTCCGTCAGGTTGGTGTTCGCCTGAGCGATAACGTAGTTACCCTCTTCAATTGCAGAGA…	TTCTTCCGACGGTCTGCGTCGTGGTCTGCAAGTAACAGACCTCCAGCACCCGATCGAAGTCCCGGTAGGTAAAGCAACACTGGGTCGTATCATGAACGTGCTCGGTCAGCCGATCGACATGAAAGGCGACATCGGTGAAGAAGATCGTTGGGCTATCCACCGTTCTGCGCCGTCCTATGAAGAGCTCTCCAGCTCTCAGGAACTGCTGGAAACCGGCATCAAAGTAATCGACCTGATGTGTCCGTTCGCCAAGGGCGGTAAAGTCGGTCTGTTCGGTGGTGCGGGCGTAGGTAAAACCGTAAACATGATGGAGCTGATCCGTAACATCGCGATCGAGCACTCCGGTTACTCTGTGTTTGCGGGCGTGGGTGAGCGTACTCGTGAGGGTAACGACTTCTA…	2576	640	687	612	637	0	0	1	1
nt	>CP025776.1 Enterobacter sp. EA-1 chromosome, complete genome	>CP025776.1 Enterobacter sp. EA-1 chromosome, complete genome	>CP025776.1 Enterobacter sp. EA-1 chromosome, complete genome	>CP025776.1 Enterobacter sp. EA-1 chromosome, complete genome	E. sp. EA-1 [CP025776.1]	TTCTTCTGACGGTCTGCGTCGCGGTCTGGAAGTTACCGACCTTGCGCACCCGATCGAAGTCCCGGTAGGTAAAGCTACACTGGGTCGTATCATGAACGTGCTCGGTCAGCCGATCGACATGAAAGGCGACATCGGTGAAGAAGAGCGTTGGGCTATCCACCGCGCAGCGCCATCCTATGAAGAGCTGTCCAGCTCTCAGGAACTGCTGGAAACCGGCATCAAAGTTATCGACCTGATGTGTCCGTTCGCGAAGGGCGGTAAAGTCGGTCTGTTCGGTGGTGCGGGCGTGGGTAAAACCGTAAACATGATGGAGCTGATTCGTAACATCGCGATCGAGCACTCCGGTTACTCTGTGTTTGCGGGCGTGGGTGAACGTACTCGTGAGGGTAACGACTTCTA…	GATAACAAAGTCCACCGTCAGATTTATGAACACGGCGTGCCGCAGGCTCCGCTGGCCGTGACGGGCGATACCGAAAAAACCGGTACCATGGTGCGTTTCTGGCCGAGCTATGAAACGTTCACTAACGTCACCGAATTTGAGTATGAAATTCTGGCGAAACGCCTGCGCGAGCTGTCATTCCTGAACTCTGGCGTTTCTATTCGCCTGCGCGATAAGCGCGACGGCAAAGAAGATCACTTCCACTACGAAGGCGGCATCAAAGCGTTCGTTGAGTATCTCAACAAGAACAAAACGCCGATCCACCCGAATATCTTCTACTTCTCTACCGAAAAAGACGGCATCGGCGTTGAAGTTGCGCTGCAATGGAACGACGGTTTCCGGAAAATATCTACTGCTTTA…	CGCAATGCGTGCTCGTGGTGCTCAGGCAACGGACATCGTGGTGCTGGTTGTTGCTGCAGACGACGGCGTGATGCCGCAGACCATCGAAGCTATCCAGCACGCGAAAGCAGCGCAGGTGCCGGTGGTGGTTGCAGTGAACAAGATTGATAAACCAGAAGCCGATCCGGATCGCGTTAAAAACGAACTGACCCAGTACGGGATCATCCCGGAAGAGTGGGGCGGCGAAAGCCAGTTCGTACACGTATCTGCGAAAGCCGGTACCGGTATCGATGACCTGCTGGACGCCATCCTGCTGCAGGCAGAGGTTCTGGAGCTGAAAGCCGTGCGTAAAGGTATGGCAAGCGGCGTAGTTATCGAATCCTTCCTGGATAAAGGTCGTGGTCCGGTAGCAACGGTTCT…	CTTCGTTAACTTTGATAACGATACGGGACGCATCCACGTACTGAACGGTACCGCCACGTTTAGCGACTGCGGTAACACCGGAGTCAACGGCAACAGCACGTTCCATACCGGTACCAACCAGCGGCTTATCAGAGCGCAGAGTCGGAACCGCCTGACGTTGCATGTTCGCACCCATCAATGCACGGTTGGCGTCATCGTGTTCCGAGGGAACGGGATCAGGGACGCACCGACAGAAACCACCTGCTGGGTGGAAACGTCCATGTAGTCAACTTTGGTCTGCGCTGAACAGGCTCGATTCGCCTTTGCTACGACAGGTAACCAGATCTTCTGCGAAACGACCTTCTTCCGTCAGGTTGGTGTTCGCCTGAGCGATAACGTAGTTACCTTCTTCAATTGCAG…	TTCTTCTGACGGTCTGCGTCGCGGTCTGGAAGTTACCGACCTTGCGCACCCGATCGAAGTCCCGGTAGGTAAAGCTACACTGGGTCGTATCATGAACGTGCTCGGTCAGCCGATCGACATGAAAGGCGACATCGGTGAAGAAGAGCGTTGGGCTATCCACCGCGCAGCGCCATCCTATGAAGAGCTGTCCAGCTCTCAGGAACTGCTGGAAACCGGCATCAAAGTTATCGACCTGATGTGTCCGTTCGCGAAGGGCGGTAAAGTCGGTCTGTTCGGTGGTGCGGGCGTGGGTAAAACCGTAAACATGATGGAGCTGATTCGTAACATCGCGATCGAGCACTCCGGTTACTCTGTGTTTGCGGGCGTGGGTGAACGTACTCGTGAGGGTAACGACTTCTA…	2584	643	688	612	641	0	0	0	0	outgroup
nt	>CP034225.1 Kosakonia sp. CCTCC M2018092 chromosome, complete genome	>CP034225.1 Kosakonia sp. CCTCC M2018092 chromosome, complete genome	>CP034225.1 Kosakonia sp. CCTCC M2018092 chromosome, complete genome	>CP034225.1 Kosakonia sp. CCTCC M2018092 chromosome, complete genome	K. sp. CCTCC M2018092 [CP034225.1]	TTCTTCCGACGGTCTGCGTCGTGGTCTGCAAGTAACAGACCTCCAGCACCCGATCGAAGTCCCGGTAGGTAAAGCAACACTGGGTCGTATCATGAACGTGCTCGGTCAGCCGATCGACATGAAAGGCGACATCGGTGAAGAAGAGCGTTGGGCTATCCACCGTTCTGCGCCGTCCTATGAAGAGCTCTCCAGCTCTCAGGAACTGCTGGAAACCGGCATCAAAGTAATCGACCTGATGTGTCCGTTCGCCAAGGGCGGTAAAGTCGGTCTGTTCGGTGGTGCTGGTGTAGGTAAAACCGTAAACATGATGGAGCTGATCCGTAACATCGCGATTGAGCACTCCGGTTACTCTGTGTTTGCGGGCGTGGGTGAACGTACTCGTGAGGGTAACGACTTCTA…	GATAACAAAGTTCACCGTCAGATCTACACTCACGGCGTGCCGCAGGCTCCGCTGGAAGTGACGGGCGAAACGGAAAAAACCGGTACCATGGTGCGTTTCTGGCCGAGCTACGAAACCTTCACCAACGTCATTGAATTTGAATATGAAATTCTGGCGAAACGCCTGCGTGAGCTCTCCTTCCTGAACTCCGGCGTGTCGATTCGCCTGCGCGACAAGCGCGACGGCAAAGAAGACCACTTCCACTATGAAGGCGGCATCAGGGCGTTTGTTGAGTATCTCAACAAAAACAAAACGCCGATCCACCCGAATATCTTCTACTTCTCCACCGAAAAAGACGGTATCGGCGTCGAAGTTGCGCTGCAATGGAACGACGGTTTCCAGGAAAATATCTACTGCTTT…	CGCAATGCGTGCCCGTGGTGCTCAGGCAACGGATATCGTTGTTCTGGTTGTTGCAGCAGACGATGGCGTGATGCCGCAGACTATCGAAGCTATTCAGCACGCGAAAGCGGCGAAAGTGCCGGTTGTTGTTGCGGTGAACAAAATCGATAAGCCGGAAGCCGATCCGGATCGCGTTAAAAACGAACTCTCTCAGTACGGGATCATTCCGGAAGAGTGGGGCGGCGAAAGCCAGTTCGTTCACGTATCCGCGAAAGCCGGTACCGGTATCGACGACCTGCTGGATGCCATCCTGCTGCAGGCCGAAGTTCTCGAACTGCACGCTGTCCGTAACGGCATGGCGAGCGGTGTTGTTATCGAATCCTTCCTCGATAAAGGTCGTGGTCCGGTAGCTTCCGTGCT…	CTTCGTTAACTTTGATAACGATACGGGAAGCATCCACGTACTGAACGGTACCGCCACGTTTCGCAACGGCAGTTACGCCGGAGTCAACGGCAACAGCACGTTCCATACCGGTACCAACCAGCGGCTTATCAGCGCGCAGAGTCGGAACCGCCTGACGTTGCATGTTCGCACCCATCAATGCACGGTTGGCGTCATCGTGTTCCAGGAACGGGATCAGGGATGCACCGACGGAAACCACCTGCTGGGTGGATACGTCCATGTAGTCAACCTGGTCTGCGCTGAAGAGGCTTGATTCGCCTTTGCTGCGGCAGGTTACCAGATCTTCTGCAAAACGCCCTTCTTCCGTCAGGTTGGTGTTCGCCTGAGCGATAACGTAGTTACCCTCTTCAATTGCAGAGA…	TTCTTCCGACGGTCTGCGTCGTGGTCTGCAAGTAACAGACCTCCAGCACCCGATCGAAGTCCCGGTAGGTAAAGCAACACTGGGTCGTATCATGAACGTGCTCGGTCAGCCGATCGACATGAAAGGCGACATCGGTGAAGAAGAGCGTTGGGCTATCCACCGTTCTGCGCCGTCCTATGAAGAGCTCTCCAGCTCTCAGGAACTGCTGGAAACCGGCATCAAAGTAATCGACCTGATGTGTCCGTTCGCCAAGGGCGGTAAAGTCGGTCTGTTCGGTGGTGCTGGTGTAGGTAAAACCGTAAACATGATGGAGCTGATCCGTAACATCGCGATTGAGCACTCCGGTTACTCTGTGTTTGCGGGCGTGGGTGAACGTACTCGTGAGGGTAACGACTTCTA…	2573	640	687	609	637	0	0	0	0
nt	>CP035129.1 Kosakonia cowanii strain FBS 223 chromosome, complete genome	>CP035129.1 Kosakonia cowanii strain FBS 223 chromosome, complete genome	>CP035129.1 Kosakonia cowanii strain FBS 223 chromosome, complete genome	>CP035129.1 Kosakonia cowanii strain FBS 223 chromosome, complete genome	K. cowanii strain FBS 223 [CP035129.1]	TTCTTCCGACGGTCTGCGTCGTGGTCTGCAAGTAACAGACCTCCAGCACCCGATCGAAGTCCCGGTAGGTAAAGCAACACTGGGTCGTATCATGAACGTGCTCGGTCAGCCGATCGACATGAAAGGCGACATCGGTGAAGAAGATCGTTGGGCTATCCACCGTTCTGCGCCGTCCTATGAAGAGCTCTCCAGCTCTCAGGAACTGCTGGAAACCGGCATCAAAGTAATCGACCTGATGTGTCCGTTCGCCAAGGGCGGTAAAGTCGGTCTGTTCGGCGGTGCGGGTGTAGGTAAAACCGTAAACATGATGGAGCTGATCCGTAACATCGCGATCGAGCACTCCGGTTACTCTGTGTTTGCGGGCGTGGGTGAACGTACTCGTGAGGGTAACGACTTCTA…	GATAACAAAGTTCACCGTCAGATCTACACCCACGGCGTGCCGCAGGCTCCGCTGGAAGTGACGGGCGAAACGGAAAAAACCGGTACCATGGTGCGTTTCTGGCCGAGCTACGAAACCTTCACCAACGTCATTGAATTTGAATATGAAATTCTGGCGAAACGCCTGCGTGAGCTCTCCTTCCTGAACTCCGGTGTGTCGATTCGCCTGCGCGACAAGCGCGACGGCAAAGAAGACCACTTCCACTATGAAGGCGGCATCAGGGCGTTTGTTGAGTATCTCAACAAAAACAAAACGCCGATCCACCCGAATATCTTCTACTTCTCCACCGAAAAAGACGGTATCGGCGTTGAAGTTGCGCTGCAGTGGAACGACGGTTTCCAGGAAAATATCTACTGCTTT…	CGCAATGCGTGCCCGTGGTGCTCAGGCAACGGATATCGTTGTTCTGGTTGTTGCAGCAGACGATGGCGTGATGCCGCAGACTATCGAAGCTATTCAGCACGCGAAAGCGGCGAAAGTGCCGGTAGTTGTTGCAGTGAACAAAATCGATAAGCCGGAAGCCGATCCGGATCGCGTTAAAAACGAACTCTCTCAGTACGGGATCATTCCGGAAGAGTGGGGCGGCGAAAGCCAGTTTGTACACGTCTCCGCGAAAGCCGGTACCGGTATCGACGACCTGCTGGATGCAATCCTGCTGCAGGCCGAAGTTCTGGAACTGCACGCTGTCCGTAACGGCATGGCGAGCGGTGTTGTTATCGAATCCTTCCTTGATAAAGGTCGTGGTCCGGTAGCTTCCGTCCT…	CTTCGTTAACTTTGATAACGATACGGGAAGCATCCACGTACTGAACGGTACCGCCACGTTTCGCAACGGCAGTTACGCCGGAGTCAACGGCAACAGCACGTTCCATACCGGTACCAACCAGCGGCTTATCAGCGCGCAGAGTCGGAACCGCCTGACGTTGCATGTTCGCACCCATCAATGCACGGTTGGCGTCATCGTGTTCCAGGAACGGAATCAGGGATGCACCGACGGAAACCACCTGCTGGGTGGATACGTCCATGTAGTCAACCTGGTCTGCGCTGAAGAGGCTTGATTCGCCTTTGCTGCGGCACGTTACCAGATCTTCTGCAAAACGCCCTTCTTCCGTCAGGTTGGTGTTCGCCTGAGCGATAACGTAGTTACCCTCTTCAATTGCAGAGA…	TTCTTCCGACGGTCTGCGTCGTGGTCTGCAAGTAACAGACCTCCAGCACCCGATCGAAGTCCCGGTAGGTAAAGCAACACTGGGTCGTATCATGAACGTGCTCGGTCAGCCGATCGACATGAAAGGCGACATCGGTGAAGAAGATCGTTGGGCTATCCACCGTTCTGCGCCGTCCTATGAAGAGCTCTCCAGCTCTCAGGAACTGCTGGAAACCGGCATCAAAGTAATCGACCTGATGTGTCCGTTCGCCAAGGGCGGTAAAGTCGGTCTGTTCGGCGGTGCGGGTGTAGGTAAAACCGTAAACATGATGGAGCTGATCCGTAACATCGCGATCGAGCACTCCGGTTACTCTGTGTTTGCGGGCGTGGGTGAACGTACTCGTGAGGGTAACGACTTCTA…	2573	640	687	609	637	0	0	0	0
nt	>LT799040.1 Kosakonia oryzae strain D4 genome assembly, chromosome: I	>LT799040.1 Kosakonia oryzae strain D4 genome assembly, chromosome: I	>LT799040.1 Kosakonia oryzae strain D4 genome assembly, chromosome: I	>LT799040.1 Kosakonia oryzae strain D4 genome assembly, chromosome: I	K. oryzae strain D4 [LT799040.1]	TTCCTCCGACGGTCTGCGTCGCGGTCTGGAAGTTAAAGACCTCGAGCACCCGATCGAAGTCCCGGTAGGTAAAGCAACACTGGGTCGTATCATGAACGTACTGGGTGAACCAGTAGACATGAAAGGCGACATCGGTGAGGAAGAGCGTTGGGCTATCCACCGCGCAGCACCGACCTATGAAGAGTTGTCAAACTCTCAGGAACTGCTGGAAACCGGTATCAAAGTTATCGACCTGATGTGTCCGTTTGCTAAGGGCGGTAAAGTTGGTCTGTTCGGTGGTGCGGGTGTAGGTAAAACCGTAAACATGATGGAGTTGATCCGTAACATCGCGATCGAGCACTCCGGTTACTCTGTGTTTGCGGGCGTGGGTGAACGTACTCGTGAGGGTAACGACTTCTA…	GACAACAAAGTCCATCGTCAGATTTATGAGCACGGCGTGCCGCAGGCTCCGCTGGCGGTCACCGGTGAAACCGAATCGACTGGTACGATGGTGCGTTTCTGGCCAAGCTATGAAACCTTCACCAACGTCACCGAATTCGAATATGAAATTCTGGCGAAACGCCTGCGTGAGTTGTCCTTCCTCAACTCCGGCGTTTCTATTCGCCTGCGCGACAAGCGCGACGGCAAAGAAGACCATTTCCACTATGAAGGCGGCATCAAGGCGTTTGTTGAGTATCTCAACAAGAATAAAACGCCGATCCACCCGAACATTTTCTACTTCTCCACGGAAAAAGACGGTATCGGTGTGGAAGTGGCATTGCAGTGGAATGACGGCTTCCAGGAAAACATCTACTGCTTT…	CGCAATGCGTGCCCGTGGTGCTCAGGCAACGGATATCGTTGTTCTGGTTGTTGCTGCCGATGACGGCGTCATGCCGCAAACCATCGAAGCTATCCAGCATGCGAAAGCAGCTCAGGTGCCGGTGGTGGTTGCAGTGAACAAGATTGATAAACCTGAAGCCGATCCAGATCGCGTTAAAAACGAGCTGGCTCAGTACGGCATCATCCCGGAAGAGTGGGGCGGCGAAAGCCAGTTCGTACACGTTTCCGCGAAAGCTGGTACAGGTATCGACGACCTGCTGGATGCAATCCTGCTGCAGGCCGAAGTCCTGGAGCTGAAAGCTGTCCGTAAAGGTATGGCGAGCGGTGTAGTTATCGAATCCTTCCTGGATAAAGGTCGTGGTCCGGTGGCTTCCGTTCT…	CTTCGTTAACTTTGATAACGATACGGGAAGCATCCACGTACTGAACGGTACCGCCACGTTTCGCAACTGCGGTTACACCGGAGTCAACGGCAACAGCACGTTCCATACCGGTACCAACCAGCGGCTTATCAGCGCGCAGAGTCGGAACCGCCTGACGTTGCATGTTCGCACCCATCAATGCACGGTTGGCGTCATCGTGTTCCAGGAACGGGATCAGGGACGCACCGACGGAAACCACCTGCTGGGTAGAAACGTCCATGTAGTCAACCTGGTCTGCGCTGAAGAGGCTGGATTCGCCTTTGCTGCGGCAGGTCACCAGATCGTCTACAAAACGACCTTCTTCCGTCAGGTTGGTGTTCGCCTGAGCGATAACGTAGTTACCTTCTTCAATTGCAGAAA…	TTCCTCCGACGGTCTGCGTCGCGGTCTGGAAGTTAAAGACCTCGAGCACCCGATCGAAGTCCCGGTAGGTAAAGCAACACTGGGTCGTATCATGAACGTACTGGGTGAACCAGTAGACATGAAAGGCGACATCGGTGAGGAAGAGCGTTGGGCTATCCACCGCGCAGCACCGACCTATGAAGAGTTGTCAAACTCTCAGGAACTGCTGGAAACCGGTATCAAAGTTATCGACCTGATGTGTCCGTTTGCTAAGGGCGGTAAAGTTGGTCTGTTCGGTGGTGCGGGTGTAGGTAAAACCGTAAACATGATGGAGTTGATCCGTAACATCGCGATCGAGCACTCCGGTTACTCTGTGTTTGCGGGCGTGGGTGAACGTACTCGTGAGGGTAACGACTTCTA…	2577	640	688	612	637	0	0	0	0
wgs	>gi|1373093637|gb|PYTZ01000003.1|:24632-25271 NODE_3_length_478592_cov_8.84533, whole genome shotgun sequence	>gi|1373093637|gb|PYTZ01000003.1|:51313-52000 NODE_3_length_478592_cov_8.84533, whole genome shotgun sequence	>gi|1373092674|gb|PYTZ01000005.1|:236280-236891 NODE_5_length_325487_cov_8.9917, whole genome shotgun sequence	>gi|1373090268|gb|PYTZ01000017.1|:23070-23706 NODE_17_length_29398_cov_8.77233, whole genome shotgun sequence	K. sp. H7A [PYTZ00000000.1]	TTCCTCCGACGGTCTGCGTCGCGGTCTGGAAGTTAAAGACCTCGAGCACCCGATCGAAGTCCCGGTAGGTAAAGCAACACTGGGTCGTATCATGAACGTACTGGGTGAACCAGTAGACATGAAAGGCGACATCGGTGAGGAAGAGCGTTGGGCTATCCACCGCGCAGCACCGACCTATGAAGAGTTGTCAAACTCTCAGGAACTGCTGGAAACCGGTATCAAAGTTATCGACCTGATGTGTCCGTTTGCTAAGGGCGGTAAAGTTGGTCTGTTCGGTGGTGCGGGTGTAGGTAAAACCGTAAACATGATGGAGTTGATCCGTAACATCGCGATCGAGCACTCCGGTTACTCTGTGTTTGCGGGCGTGGGTGAACGTACTCGTGAGGGTAACGACTTCTA…	GACAACAAAGTCCACCGTCAGATTTATGAGCACGGCGTGCCGCAGGCTCCGCTGGCGGTCACCGGTGAAACCGAATCGACTGGTACGATGGTGCGTTTCTGGCCAAGCTATGAAACCTTCACCAACGTCACCGAATTCGAATATGAAATTCTGGCGAAACGCCTGCGTGAGTTGTCCTTCCTCAACTCCGGCGTTTCTATTCGCCTGCGCGACAAGCGCGACGGCAAAGAAGACCATTTCCACTACGAAGGCGGCATCAAGGCGTTTGTTGAATATCTCAACAAGAATAAAACGCCGATCCACCCGAACATTTTCTACTTCTCCACGGAAAAAGACGGTATCGGTGTGGAAGTGGCATTGCAGTGGAATGACGGTTTCCAGGAAAACATCTACTGCTTT…	CGCAATGCGTGCCCGTGGTGCTCAGGCAACGGATATCGTTGTTCTGGTTGTTGCTGCCGATGACGGCGTCATGCCGCAAACCATCGAAGCTATCCAGCATGCGAAAGCAGCTCAGGTGCCGGTGGTGGTTGCAGTGAACAAGATTGATAAACCTGAAGCCGATCCAGATCGCGTTAAAAACGAGCTGGCTCAGTACGGCATCATCCCGGAAGAGTGGGGCGGCGAAAGCCAGTTCGTACACGTTTCCGCGAAAGCTGGTACAGGTATCGACGACCTGCTGGATGCAATCCTGCTGCAGGCCGAAGTCCTGGAGCTGAAAGCTGTCCGTAAAGGTATGGCGAGCGGTGTAGTTATCGAATCCTTCCTGGATAAAGGTCGTGGTCCGGTGGCTTCCGTTCT…	CTTCGTTAACTTTGATAACGATACGGGAAGCATCCACGTACTGAACGGTACCGCCACGTTTCGCAACTGCGGTTACACCGGAGTCAACGGCAACAGCACGTTCCATACCGGTACCAACCAGCGGCTTATCAGCGCGCAGAGTCGGAACCGCCTGACGTTGCATGTTCGCACCCATCAATGCACGGTTGGCGTCATCGTGTTCCAGGAACGGGATCAGGGACGCACCGACGGAAACCACCTGCTGGGTAGAAACGTCCATGTAGTCAACCTGGTCTGCGCTGAAGAGGCTGGATTCGCCTTTGCTGCGGCAGGTCACCAGATCGTCTACAAAACGACCTTCTTCCGTCAGGTTGGTGTTCGCCTGAGCGATAACATAGTTACCTTCTTCAATTGCAGAAA…	TTCCTCCGACGGTCTGCGTCGCGGTCTGGAAGTTAAAGACCTCGAGCACCCGATCGAAGTCCCGGTAGGTAAAGCAACACTGGGTCGTATCATGAACGTACTGGGTGAACCAGTAGACATGAAAGGCGACATCGGTGAGGAAGAGCGTTGGGCTATCCACCGCGCAGCACCGACCTATGAAGAGTTGTCAAACTCTCAGGAACTGCTGGAAACCGGTATCAAAGTTATCGACCTGATGTGTCCGTTTGCTAAGGGCGGTAAAGTTGGTCTGTTCGGTGGTGCGGGTGTAGGTAAAACCGTAAACATGATGGAGTTGATCCGTAACATCGCGATCGAGCACTCCGGTTACTCTGTGTTTGCGGGCGTGGGTGAACGTACTCGTGAGGGTAACGACTTCTA…	2577	640	688	612	637	0	0	1	0
wgs	>gi|635192623|gb|JDYJ01000005.1|:313957-314596 Contig05, whole genome shotgun sequence	>gi|635192623|gb|JDYJ01000005.1|:287227-287914 Contig05, whole genome shotgun sequence	>gi|635191517|gb|JDYJ01000011.1|:108204-108815 Contig11, whole genome shotgun sequence	>gi|635189392|gb|JDYJ01000038.1|:5641-6277 Contig38, whole genome shotgun sequence	K. radicincitans UMEnt01/12 [JDYJ00000000.1]	TTCCTCCGACGGTCTGCGTCGCGGTCTGGAAGTTAAAGACCTCGAGCACCCGATCGAAGTCCCGGTAGGTAAAGCAACACTGGGTCGTATCATGAACGTACTGGGTGAACCAGTAGACATGAAAGGCGACATCGGTGAGGAAGAGCGTTGGGCTATCCACCGCGCAGCACCGACCTATGAAGAGTTGTCAAACTCTCAGGAACTGCTGGAAACCGGTATCAAAGTTATCGACCTGATGTGTCCGTTTGCTAAGGGCGGTAAAGTTGGTCTGTTCGGTGGTGCGGGTGTAGGTAAAACCGTAAACATGATGGAGTTGATCCGTAACATCGCGATCGAGCACTCCGGTTACTCTGTGTTTGCGGGCGTGGGTGAACGTACTCGTGAGGGTAACGACTTCTA…	GACAACAAAGTCCACCGTCAGATTTATGAGCACGGCGTGCCGCAGGCTCCGCTGGCGGTCACCGGTGAAACCGAATCGACTGGTACGATGGTGCGTTTCTGGCCAAGCTATGAAACCTTCACCAACGTCACCGAATTCGAATATGAAATTCTGGCGAAACGCCTGCGTGAGTTGTCCTTCCTCAACTCCGGCGTTTCTATTCGCCTGCGCGACAAGCGCGACGGCAAAGAAGACCATTTCCACTACGAAGGCGGCATCAAGGCGTTTGTTGAATATCTCAACAAGAATAAAACGCCGATCCACCCGAACATTTTCTACTTCTCCACGGAAAAAGACGGTATCGGTGTGGAAGTGGCATTGCAGTGGAATGACGGTTTCCAGGAAAACATCTACTGCTTT…	CGCAATGCGTGCCCGTGGTGCTCAGGCAACGGATATCGTTGTTCTGGTTGTTGCTGCCGATGACGGCGTCATGCCGCAAACCATCGAAGCTATCCAGCATGCGAAAGCAGCTCAGGTGCCGGTGGTGGTTGCAGTGAACAAGATTGATAAACCTGAAGCCGATCCAGATCGCGTTAAAAACGAGCTGGCTCAGTACGGCATCATCCCGGAAGAGTGGGGCGGCGAAAGCCAGTTCGTACACGTTTCCGCGAAAGCTGGTACAGGTATCGACGACCTGCTGGATGCAATCCTGCTGCAGGCCGAAGTCCTGGAGCTGAAAGCTGTCCGTAAAGGTATGGCGAGCGGTGTAGTTATCGAATCCTTCCTGGATAAAGGTCGTGGTCCGGTGGCTTCCGTTCT…	CTTCGTTAACTTTGATAACGATACGGGAAGCATCCACGTACTGAACGGTACCGCCACGTTTCGCAACTGCGGTTACACCGGAGTCAACGGCAACAGCACGTTCCATACCGGTACCAACCAGCGGCTTATCAGCGCGCAGAGTCGGAACCGCCTGACGTTGCATGTTCGCACCCATCAATGCACGGTTGGCGTCATCGTGTTCCAGGAACGGGATCAGGGACGCACCGACGGAAACCACCTGCTGGGTAGAAACGTCCATGTAGTCAACCTGGTCTGCGCTGAAGAGGCTGGATTCGCCTTTGCTGCGGCAGGTCACCAGATCGTCTACAAAACGACCTTCTTCCGTCAGGTTGGTGTTCGCCTGAGCGATAACATAGTTACCTTCTTCAATTGCAGAAA…	TTCCTCCGACGGTCTGCGTCGCGGTCTGGAAGTTAAAGACCTCGAGCACCCGATCGAAGTCCCGGTAGGTAAAGCAACACTGGGTCGTATCATGAACGTACTGGGTGAACCAGTAGACATGAAAGGCGACATCGGTGAGGAAGAGCGTTGGGCTATCCACCGCGCAGCACCGACCTATGAAGAGTTGTCAAACTCTCAGGAACTGCTGGAAACCGGTATCAAAGTTATCGACCTGATGTGTCCGTTTGCTAAGGGCGGTAAAGTTGGTCTGTTCGGTGGTGCGGGTGTAGGTAAAACCGTAAACATGATGGAGTTGATCCGTAACATCGCGATCGAGCACTCCGGTTACTCTGTGTTTGCGGGCGTGGGTGAACGTACTCGTGAGGGTAACGACTTCTA…	2577	640	688	612	637	1	1	1	1
wgs	>gi|1098272943|emb|FOKO01000006.1|:24686-25325 Kosakonia oryzae strain CGMCC 1.7012 genome assembly, contig: Ga0079865_106, whole genome shotgun sequence	>gi|1098272943|emb|FOKO01000006.1|:51373-52060 Kosakonia oryzae strain CGMCC 1.7012 genome assembly, contig: Ga0079865_106, whole genome shotgun sequence	>gi|1098272821|emb|FOKO01000007.1|:35091-35702 Kosakonia oryzae strain CGMCC 1.7012 genome assembly, contig: Ga0079865_107, whole genome shotgun sequence	>gi|1098272604|emb|FOKO01000010.1|:6400-7036 Kosakonia oryzae strain CGMCC 1.7012 genome assembly, contig: Ga0079865_110, whole genome shotgun sequence	K. oryzae strain CGMCC 1.7012 [FOKO00000000.1]	TTCCTCCGACGGTCTGCGTCGCGGTCTGGAAGTTAAAGACCTCGAGCACCCGATCGAAGTCCCGGTAGGTAAAGCAACACTGGGTCGTATCATGAACGTACTGGGTGAACCAGTAGACATGAAAGGCGAAATCGGTGAAGAAGAGCGTTGGGCTATCCACCGCGCAGCACCGACCTATGAAGAGTTGTCAAGCTCTCAGGAACTGCTGGAAACCGGCATCAAAGTTATCGACCTGATGTGTCCGTTTGCTAAGGGCGGTAAAGTCGGTCTGTTCGGTGGTGCGGGCGTAGGTAAAACCGTAAACATGATGGAGCTGATCCGTAACATCGCGATCGAGCACTCCGGTTATTCTGTGTTTGCGGGCGTGGGTGAACGTACTCGTGAGGGTAACGACTTCTA…	GACAACAAAGTCCACCGTCAGATTTATGAGCACGGCGTGCCGCAGGCTCCACTGGCGGTCACCGGTGAAACCGAATCGACCGGTACGATGGTGCGTTTCTGGCCAAGCTATGAAACCTTCACCAACGTCACCGAATTCGAATATGAAATTCTGGCGAAACGCCTGCGTGAGTTGTCCTTCCTCAACTCCGGCGTTTCTATTCGTCTGCGCGACAAGCGCGACGGCAAAGAAGACCATTTCCACTATGAAGGTGGCATCAAGGCGTTTGTTGAATATCTCAACAAGAATAAAACGCCGATCCACCCGAACATTTTCTACTTCTCTACCGAAAAAGACGGTATCGGTGTGGAAGTGGCGTTGCAGTGGAACGACGGCTTCCAGGAAAATATCTACTGCTTT…	CGCAATGCGTGCTCGTGGTGCTCAGGCAACGGATATCGTTGTTCTGGTTGTTGCTGCCGACGACGGCGTCATGCCGCAAACCATCGAAGCTATCCAGCATGCGAAAGCAGCGCAGGTGCCGGTGGTGGTTGCAGTGAACAAGATTGATAAACCTGAAGCCGATCCGGATCGCGTTAAAAATGAACTGGCTCAGTACGGAATCATTCCGGAAGAGTGGGGCGGCGAAAGCCAGTTCGTACACGTTTCCGCGAAAGCCGGTACAGGTATCGACGACCTGCTTGATGCAATTCTGCTGCAGGCCGAAGTCCTGGAACTGAAAGCTATCCGTAAAGGTATGGCGAGCGGTGTCGTTATCGAATCCTTCCTGGATAAAGGCCGTGGTCCGGTGGCTTCCGTTCT…	CTTCGTTAACTTTGATAACGATACGGGAAGCATCCACGTACTGAACGGTACCGCCACGTTTCGCCACTGCGGTTACACCGGAGTCAACGGCAACAGCACGTTCCATACCGGTACCAACCAGCGGCTTATCAGCGCGCAGAGTCGGAACCGCCTGACGTTGCATGTTCGCACCCATCAATGCACGGTTGGCGTCATCGTGTTCCAGGAACGGGATCAGGGACGCACCGACGGAAACCACCTGCTGGGTGGAAACGTCCATGTAGTCAACCTGGTCTGCGCTGAAGAGGCTGGATTCGCCTTTGCTGCGGCAGGTCACCAGATCATCTACAAAACGACCTTCTTCCGTCAGGTTGGTGTTCGCCTGAGCGATAACGTAGTTACCTTCTTCAATTGCAGAAA…	TTCCTCCGACGGTCTGCGTCGCGGTCTGGAAGTTAAAGACCTCGAGCACCCGATCGAAGTCCCGGTAGGTAAAGCAACACTGGGTCGTATCATGAACGTACTGGGTGAACCAGTAGACATGAAAGGCGAAATCGGTGAAGAAGAGCGTTGGGCTATCCACCGCGCAGCACCGACCTATGAAGAGTTGTCAAGCTCTCAGGAACTGCTGGAAACCGGCATCAAAGTTATCGACCTGATGTGTCCGTTTGCTAAGGGCGGTAAAGTCGGTCTGTTCGGTGGTGCGGGCGTAGGTAAAACCGTAAACATGATGGAGCTGATCCGTAACATCGCGATCGAGCACTCCGGTTATTCTGTGTTTGCGGGCGTGGGTGAACGTACTCGTGAGGGTAACGACTTCTA…	2577	640	688	612	637	0	0	1	1
wgs	>gi|1049635325|emb|FMBC01000010.1|:92889-93528 Enterobacter oryziphilus strain REICA_142 genome assembly, contig: Ga0061070_1010, whole genome shotgun sequence	>gi|1049635325|emb|FMBC01000010.1|:42884-43571 Enterobacter oryziphilus strain REICA_142 genome assembly, contig: Ga0061070_1010, whole genome shotgun sequence	>gi|1049635220|emb|FMBC01000011.1|:22403-23013 Enterobacter oryziphilus strain REICA_142 genome assembly, contig: Ga0061070_1011, whole genome shotgun sequence	>gi|1049632167|emb|FMBC01000077.1|:5986-6622 Enterobacter oryziphilus strain REICA_142 genome assembly, contig: Ga0061070_1077, whole genome shotgun sequence	K. oryziphilus strain REICA_142 [FMBC00000000.1]	TTCCTCCGACGGTCTGCGTCGCGGTCTGGAAGTAAAAGACCTCGAGCACCCGATCGAAGTCCCGGTAGGTAAAGCAACACTGGGTCGTATCATGAACGTACTGGGTGAACCAGTAGACATGAAAGGCGACATCGGTGAAGAAGAGCGTTGGGCTATCCACCGCGCAGCACCAACCTATGAAGAGTTGTCAAACTCTCAGGAACTGCTGGAAACCGGCATCAAAGTTATCGACCTGATGTGTCCGTTTGCCAAGGGCGGTAAAGTTGGTCTGTTCGGTGGTGCGGGCGTAGGTAAAACCGTAAACATGATGGAGCTGATCCGTAACATCGCGATCGAGCACTCCGGTTACTCTGTGTTTGCAGGCGTGGGTGAACGTACTCGTGAGGGTAACGACTTCTA…	GACAACAAAGTCCACCGTCAGATTTATGAGCACGGTGTGCCGCAGGCCCCGCTGGCGGTTACAGGTGAAACCGAGTCGACCGGTACGATGGTGCGTTTCTGGCCAAGCTATGAAACCTTCACCAACGTTATCGAATTCGAATATGAAATTCTGGCGAAACGCCTGCGTGAGTTGTCCTTCCTCAACTCTGGCGTTTCTATCCGTCTGCGCGACAAGCGCGACGGCAAAGAAGACCATTTCCATTACGAAGGTGGCATCAAGGCGTTTGTTGAGTATCTCAACAAGAATAAAACACCGATTCACCCGAATATTTTCTACTTCTCCACGGAAAAAGACGGTATCGGTGTGGAAGTAGCATTGCAGTGGAACGACGGCTTCCAGGAAAATATCTACTGCTTT…	GCAATGCGTGCTCGCGGTGCTCAGGCGACGGACATCGTTGTTCTGGTCGTTGCTGCCGACGACGGCGTCATGCCGCAAACCATCGAAGCTATCCAGCATGCGAAAGCAGCGCAGGTGCCGGTGGTGGTTGCAGTGAACAAGATTGATAAACCTGAAGCTGATCCGGATCGCGTTAAAAACGAACTGGCTCAGTACGGTATCATCCCGGAAGAGTGGGGTGGAGAAAGCCAGTTCGTACACGTTTCTGCGAAAGCTGGTACAGGTATCGACGACCTGCTGGATGCAATCCTGCTGCAGGCCGAAGTGCTGGAATTGAAAGCTGTCCGTAAAGGTATGGCGAGCGGTGTCGTTATCGAATCCTTCCTGGATAAAGGTCGTGGTCCGATTGCTTCCGTTCTG…	CTTCGTTAACTTTGATAACGATACGGGAAGCATCCACGTACTGAACGGTACCGCCACGTTTCGCCACTGCGGTTACACCGGAGTCGACAGCAACAGCACGTTCCATACCGGTACCAACCAGCGGCTTATCAGCACGCAGAGTCGGAACCGCCTGACGTTGCATGTTCGCACCCATCAATGCACGGTTGGCGTCATCGTGTTCCAGGAATGGAATCAGGGATGCACCGACGGAAACCACCTGCTGGGTGGAAACGTCCATATAGTCAACCTGGTCTGCGCTGAAGAGGCTGGATTCGCCTTTGCTGCGGCAGGTCACCAGATCGTCTACAAAACGACCTTCTTCCGTCAGGTTGGTGTTCGCCTGAGCGATGACATAGTTACCTTCTTCAATTGCAGAAA…	TTCCTCCGACGGTCTGCGTCGCGGTCTGGAAGTAAAAGACCTCGAGCACCCGATCGAAGTCCCGGTAGGTAAAGCAACACTGGGTCGTATCATGAACGTACTGGGTGAACCAGTAGACATGAAAGGCGACATCGGTGAAGAAGAGCGTTGGGCTATCCACCGCGCAGCACCAACCTATGAAGAGTTGTCAAACTCTCAGGAACTGCTGGAAACCGGCATCAAAGTTATCGACCTGATGTGTCCGTTTGCCAAGGGCGGTAAAGTTGGTCTGTTCGGTGGTGCGGGCGTAGGTAAAACCGTAAACATGATGGAGCTGATCCGTAACATCGCGATCGAGCACTCCGGTTACTCTGTGTTTGCAGGCGTGGGTGAACGTACTCGTGAGGGTAACGACTTCTA…	2576	640	688	611	637	1	0	0	1
wgs	>gi|1098149933|emb|FPAU01000005.1|:23748-24387 Kosakonia arachidis strain Ah-143 genome assembly, contig: Ga0075199_105, whole genome shotgun sequence	>gi|1098149933|emb|FPAU01000005.1|:80123-80808 Kosakonia arachidis strain Ah-143 genome assembly, contig: Ga0075199_105, whole genome shotgun sequence	>gi|1098151426|emb|FPAU01000002.1|:615725-616335 Kosakonia arachidis strain Ah-143 genome assembly, contig: Ga0075199_102, whole genome shotgun sequence	>gi|1098148874|emb|FPAU01000015.1|:6671-7307 Kosakonia arachidis strain Ah-143 genome assembly, contig: Ga0075199_115, whole genome shotgun sequence	K. arachidis strain Ah-143 [FPAU00000000.1]	TTCCTCCGACGGTCTGCGTCGTGGTCTGGAAGTGAAAGACCTCGAGCACCCAATCGAAGTCCCGGTAGGTAAAGCAACACTGGGTCGTATCATGAACGTACTGGGTGAACCAGTAGACATGAAAGGCGACATCGGTGAAGAAGAGCGTTGGGCTATCCACCGCGCAGCACCGACCTATGAAGAGTTGTCAAACTCTCAGGAACTGCTGGAAACTGGCATCAAAGTTATTGACCTGATGTGTCCGTTTGCTAAGGGCGGTAAAGTCGGTCTGTTCGGTGGTGCGGGCGTAGGTAAAACCGTAAACATGATGGAGCTGATCCGTAACATCGCGATCGAGCACTCCGGTTACTCTGTGTTTGCGGGCGTGGGTGAACGTACTCGTGAGGGTAACGACTTCTA…	GACAACAAAGTCCATCGTCAGATTTATCAGCACGGTGTGCCGCAGGCTCCGCTGGCGGTCACCGGTGAAACCGACTCGACCGGTACGATGGTGCGTTTCTGGCCAAGCTATGAAACCTTCACCAACGTTATCGAATTCGAATATGAAATTCTGGCGAAACGCTTGCGTGAATTGTCCTTCCTCAACTCTGGCGTTTCTATTCGTCTGCGCGACAAGCGCGACGGCAAAGAAGACCATTTCCATTACGAAGGTGGCATCAGGGCGTTTGTTGAATATCTCAACAAGAATAAAACGCCGATCCATCCGAATATCTTCTATTTCTCCACTGAAAAAGACGGTATTGGCGTGGAAGTGGCATTGCAGTGGAACGACGGCTTCCAGGAAAACATCTACTGCTTT…	GCAATGCGTGCCCGTGGTGCTCAGGCAACGGATATCGTTGTTCTGGTTGTTGCTGCCGACGACGGCGTCATGCCGCAAACCATCGAAGCTATCCAGCATGCGAAAGCAGCGCAGGTGCCGGTGGTGGTTGCAGTGAACAAGATTGATAAACCTGAAGCCGATCCGGATCGCGTTAAAAACGAACTGGCTCAGTACGGTATCATCCCGGAAGAGTGGGGCGGAGAAAGCCAGTTCGTACACGTTTCTGCGAAAGCGGGTACCGGTATCGACGATCTGCTGGATGCAATCCTGCTGCAGGCCGAAGTGCTGGAACTGAACGCTGTCCGTAAAGGTATGGCGAGCGGTGTCGTTATCGAATCCTTCCTGGATAAAGGTCGTGGTCCGATTGCTTCCGTTCTG…	CTTCGTTAACTTTGATAACGATACGGGAAGCATCCACGTACTGAACGGTACCGCCACGTTTCGCCACTGCGGTTACACCGGAGTCAACGGCAACAGCACGTTCCATACCGGTACCAACCAGCGGCTTATCAGCACGCAGAGTCGGAACCGCCTGACGTTGCATGTTCGCACCCATCAATGCACGGTTGGCGTCATCGTGTTCCAGGAACGGGATCAGGGACGCACCGACGGAAACTACCTGCTGGGTGGAAACGTCCATATAGTCAACCTGGTCTGCACTGAAGAGGCTGGATTCGCCTTTGCTGCGGCAGGTCACCAGATCGTCTACAAAACGACCTTCTTCCGTCAGGTTGGTGTTCGCCTGAGCGATGACATAGTTACCTTCTTCAATTGCGGAAA…	TTCCTCCGACGGTCTGCGTCGTGGTCTGGAAGTGAAAGACCTCGAGCACCCAATCGAAGTCCCGGTAGGTAAAGCAACACTGGGTCGTATCATGAACGTACTGGGTGAACCAGTAGACATGAAAGGCGACATCGGTGAAGAAGAGCGTTGGGCTATCCACCGCGCAGCACCGACCTATGAAGAGTTGTCAAACTCTCAGGAACTGCTGGAAACTGGCATCAAAGTTATTGACCTGATGTGTCCGTTTGCTAAGGGCGGTAAAGTCGGTCTGTTCGGTGGTGCGGGCGTAGGTAAAACCGTAAACATGATGGAGCTGATCCGTAACATCGCGATCGAGCACTCCGGTTACTCTGTGTTTGCGGGCGTGGGTGAACGTACTCGTGAGGGTAACGACTTCTA…	2574	640	686	611	637	0	1	1	1
wgs	>gi|1433615144|gb|QPJR01000015.1|:24389-25028 Ga0222377_115, whole genome shotgun sequence	>gi|1433615144|gb|QPJR01000015.1|:51689-52376 Ga0222377_115, whole genome shotgun sequence	>gi|1433616839|gb|QPJR01000010.1|:74526-75137 Ga0222377_110, whole genome shotgun sequence	>gi|1433615074|gb|QPJR01000016.1|:5675-6311 Ga0222377_116, whole genome shotgun sequence	K. sp. AG348 [QPJR00000000.1]	TTCTTCTGACGGTCTGCGTCGTGGTCTGGAAGTTAATGACCTTGCGCACCCGATCGAAGTCCCGGTAGGTAAAGCTACACTGGGTCGTATCATGAACGTGCTCGGTCAGCCGATCGACATGAAAGGCGACATCGGTGAAGAAGAGCGTTGGGCGATTCACCGCGCGGCACCTTCCTATGAAGAGCTCTCCAGCTCTCAGGAACTGCTGGAAACCGGCATCAAAGTTATCGACCTGATGTGTCCGTTCGCCAAGGGCGGTAAAGTCGGTCTGTTTGGTGGTGCGGGCGTAGGTAAAACCGTAAACATGATGGAGCTGATCCGTAACATCGCGATCGAGCACTCCGGTTACTCTGTTTTTGCGGGCGTGGGTGAACGTACTCGTGAGGGTAACGATTTCTA…	GATAACAAAGTTCACCGCCAGATTTATGAGCACGGCGTTCCGCAGGCACCGCTGGCGGTTACCGGTGACACCGAAAAAACCGGGACGATGGTGCGTTTCTGGCCGAGCTATGAAACTTTCACCAACGTTACCGAATTCGAATATGAGATTCTGGCGAAGCGCCTGCGTGAGCTGTCATTCCTGAACTCTGGTGTGTCTATCCGCCTGCGTGACAAACGTGACGGCAAAGAAGATCACTTCCACTACGAAGGCGGCATCAAGGCGTTTGTTGAATACCTCAACAAGAACAAAACGCCGATCCACCCGAATATCTTCTATTTCTCCACCGAAAAAGACGGTATCGGCGTCGAAGTTGCGCTGCAGTGGAACGATGGTTTCCAGGAAAACATCTACTGCTTT…	CGCAATGCGTGCCCGTGGTGCTCAGGCAACGGATATCGTGGTTCTGGTTGTTGCTGCCGATGACGGCGTGATGCCGCAAACTATCGAAGCTATCCAGCACGCGAAAGCGGCGCAGGTGCCGGTAGTGGTTGCCGTGAACAAGATCGATAAGCCTGAAGCCGATCCGGATCGCGTTAAAAACGAACTCTCTCAGTACGGCATCATTCCGGAAGAGTGGGGCGGCGAAAGCCAGTTCGTACACGTTTCCGCGAAAGCTGGTACCGGTATCGACGAACTGCTGGATGCGATCTTGTTGCAGGCCGAAGTTCTTGAGCTGAAAGCCGTACGTAAAGGTATGGCGAGCGGTGTGGTTATCGAATCCTTCCTCGATAAAGGTCGTGGTCCGGTGGCATCCGTGCT…	CTTCGTTAACTTTGATAACGATACGAGAGGCATCCACGTACTGGACAGTACCGCCACGTTTAGCAACTGCGGTTACACCGGAGTCAACGGCAACAGCACGTTCCATACCGGTACCAACCAGCGGCTTGTCAGCGCGCAGAGTCGGAACCGCCTGACGTTGCATGTTCGCACCCATCAATGCACGGTTGGCGTCATCGTGTTCCAGGAACGGGATCAGGGACGCACCGACAGAAACCACCTGTTGGGTGGAAACGTCCATGTAGTCAACCTGGTCTGCGCTGAAGAGGCTGGATTCGCCTTTGCTGCGGCAGGTTACCAGATCGTCTACGAAACGACCTTCTTCCGTCAGGTTGGTGTTCGCCTGAGCGATAACATAGTTACCTTCTTCGATAGCAGAAA…	TTCTTCTGACGGTCTGCGTCGTGGTCTGGAAGTTAATGACCTTGCGCACCCGATCGAAGTCCCGGTAGGTAAAGCTACACTGGGTCGTATCATGAACGTGCTCGGTCAGCCGATCGACATGAAAGGCGACATCGGTGAAGAAGAGCGTTGGGCGATTCACCGCGCGGCACCTTCCTATGAAGAGCTCTCCAGCTCTCAGGAACTGCTGGAAACCGGCATCAAAGTTATCGACCTGATGTGTCCGTTCGCCAAGGGCGGTAAAGTCGGTCTGTTTGGTGGTGCGGGCGTAGGTAAAACCGTAAACATGATGGAGCTGATCCGTAACATCGCGATCGAGCACTCCGGTTACTCTGTTTTTGCGGGCGTGGGTGAACGTACTCGTGAGGGTAACGATTTCTA…	2577	640	688	612	637	0	0	1	1
wgs	>gi|1081555243|emb|FMUI01000006.1|:284601-285240 Kosakonia sacchari strain CGMCC 1.12102 genome assembly, contig: IQ20DRAFT_scaffold00005.5, whole genome shotgun sequence	>gi|1081555243|emb|FMUI01000006.1|:257252-257936 Kosakonia sacchari strain CGMCC 1.12102 genome assembly, contig: IQ20DRAFT_scaffold00005.5, whole genome shotgun sequence	>gi|1081553871|emb|FMUI01000014.1|:92907-93518 Kosakonia sacchari strain CGMCC 1.12102 genome assembly, contig: IQ20DRAFT_scaffold00013.13, whole genome shotgun sequence	>gi|1081553243|emb|FMUI01000023.1|:25181-25817 Kosakonia sacchari strain CGMCC 1.12102 genome assembly, contig: IQ20DRAFT_scaffold00022.22, whole genome shotgun sequence	K. sacchari strain CGMCC 1.12102 [FMUI00000000.1]	TTCTTCTGACGGTCTGCGTCGTGGTCTGGAAGTTAATGACCTTGCGCACCCGATCGAAGTCCCGGTAGGTAAAGCAACACTGGGTCGTATCATGAACGTGCTCGGTCAGCCGATCGACATGAAAGGCGACATCGGTGAAGAAGAGCGTTGGGCTATTCACCGTGCGGCACCTTCCTATGAAGAGCTGTCCAGCTCTCAGGAACTGCTGGAAACCGGCATCAAAGTTATCGACCTGATGTGTCCGTTCGCTAAGGGCGGTAAAGTTGGTCTGTTCGGTGGTGCGGGCGTAGGTAAAACCGTAAACATGATGGAGCTGATCCGTAACATCGCGATCGAGCACTCCGGTTACTCTGTGTTTGCGGGCGTGGGTGAACGTACTCGTGAGGGTAACGACTTCTA…	AACAAAGTTCACCGCCAGATTTATGAGCACGGCGTTCCGCAGGCACCGCTGGCAGTTACCGGTGACACCGAAAAAACCGGGACGATGGTGCGTTTCTGGCCGAGCTATGAAACCTTCACCAACGTGACTGAATTCGAATATGAGATTCTGGCGAAGCGCCTGCGTGAGCTGTCATTCCTGAACTCTGGCGTGTCTATCCGCCTGCGCGATAAGCGCGACGGCAAAGAAGATCACTTCCATTATGAAGGCGGCATCAAGGCGTTTGTTGAATACCTCAACAAGAACAAAACGCCGATCCACCCGAATATCTTCTATTTCTCCACCGAAAAAGACGGTATCGGCGTCGAAGTTGCCCTGCAATGGAACGATGGTTTCCAGGAGAACATCTACTGCTTTACC…	CGCAATGCGTGCCCGTGGTGCTCAGGCAACGGATATCGTGGTTCTGGTTGTTGCTGCCGATGACGGCGTGATGCCGCAAACTATCGAAGCTATCCAGCATGCGAAAGCGGCGCAGGTGCCGGTAGTTGTTGCCGTGAACAAAATCGATAAGCCAGAAGCCGATCCGGATCGCGTTAAAAACGAACTCTCTCAGTACGGCATCATTCCGGAAGAGTGGGGCGGCGAAAGCCAGTTCGTTCACGTTTCCGCGAAAGCCGGTACCGGTATCGACGAACTGCTGGATGCGATCCTGCTACAAGCCGAAGTTCTGGAACTGAAAGCCGTACGTAAAGGTATGGCGAGCGGCGTGGTTATCGAATCCTTCCTGGATAAAGGTCGTGGTCCGGTGGCATCCGTGCT…	CTTCGTTAACTTTGATAACGATACGAGAGGCATCCACGTACTGAACAGTACCGCCACGTTTAGCAACTGCGGTTACACCGGAGTCAACGGCAACAGCACGTTCCATACCGGTACCAACCAGCGGCTTGTCAGCGCGCAGAGTCGGAACCGCCTGACGTTGCATGTTCGCACCCATCAATGCACGGTTGGCGTCATCGTGTTCCAGGAACGGGATCAGGGACGCACCGACAGAAACCACCTGCTGGGTGGAAACGTCCATGTAGTCAACCTGGTCTGCGCTAAAGAGGCTGGATTCGCCTTTGCTGCGGCAGGTTACCAGATCGTCTACGAAACGACCTTCTTCCGTCAGGTTGGTGTTCGCCTGAGCGATAACGTAGTTACCTTCCTCGATAGCAGAAA…	TTCTTCTGACGGTCTGCGTCGTGGTCTGGAAGTTAATGACCTTGCGCACCCGATCGAAGTCCCGGTAGGTAAAGCAACACTGGGTCGTATCATGAACGTGCTCGGTCAGCCGATCGACATGAAAGGCGACATCGGTGAAGAAGAGCGTTGGGCTATTCACCGTGCGGCACCTTCCTATGAAGAGCTGTCCAGCTCTCAGGAACTGCTGGAAACCGGCATCAAAGTTATCGACCTGATGTGTCCGTTCGCTAAGGGCGGTAAAGTTGGTCTGTTCGGTGGTGCGGGCGTAGGTAAAACCGTAAACATGATGGAGCTGATCCGTAACATCGCGATCGAGCACTCCGGTTACTCTGTGTTTGCGGGCGTGGGTGAACGTACTCGTGAGGGTAACGACTTCTA…	2574	640	685	612	637	1	1	0	0
wgs	>gi|1195569907|emb|FXWP01000014.1|:24423-25062 Kosakonia pseudosacchari isolate Kosakonia pseudosacchari JM-387 T genome assembly, contig: NODE_6_length_304947_cov_50.7479_ID_11, whole genome shotgun sequence	>gi|1195569907|emb|FXWP01000014.1|:51726-52413 Kosakonia pseudosacchari isolate Kosakonia pseudosacchari JM-387 T genome assembly, contig: NODE_6_length_304947_cov_50.7479_ID_11, whole genome shotgun sequence	>gi|1195569911|emb|FXWP01000010.1|:97245-97856 Kosakonia pseudosacchari isolate Kosakonia pseudosacchari JM-387 T genome assembly, contig: NODE_4_length_479143_cov_52.2311_ID_7, whole genome shotgun sequence	>gi|1195569913|emb|FXWP01000008.1|:5959-6595 Kosakonia pseudosacchari isolate Kosakonia pseudosacchari JM-387 T genome assembly, contig: NODE_16_length_29699_cov_55.2593_ID_31, whole genome shotgun sequence	K. pseudosacchari JM-387 T [FXWP00000000.1]	TTCTTCTGACGGTCTGCGTCGTGGTCTGGAAGTTAATGACCTTGCGCACCCGATCGAAGTCCCGGTAGGTAAAGCTACACTGGGTCGTATCATGAACGTGCTCGGTCAGCCGATCGACATGAAAGGCGACATCGGTGAAGAAGAGCGTTGGGCTATTCACCGCGCTGCACCTTCCTATGAAGAGCTCTCCAGCTCTCAGGAACTGCTGGAAACCGGCATCAAAGTTATCGACCTGATGTGTCCGTTCGCCAAGGGCGGTAAAGTTGGTCTGTTCGGTGGTGCGGGCGTAGGTAAAACCGTAAACATGATGGAGCTGATCCGTAACATCGCGATTGAGCACTCCGGTTACTCTGTGTTTGCGGGCGTGGGTGAACGTACTCGTGAGGGTAACGACTTCTA…	GATAACAAAGTTCACCGTCAGATTTATGAGCACGGCGTTCCGCAGGCACCGCTGGCAGTTACCGGTGACACCGAAAAAACCGGGACGATGGTGCGTTTCTGGCCGAGCTATGAAACCTTCACCAACGTGACTGAATTCGAATATGAGATTCTGGCGAAGCGCCTGCGTGAGCTGTCATTCCTGAACTCTGGTGTGTCTATCCGCCTGCGTGATAAGCGCGACGGCAAAGAAGATCACTTCCACTATGAAGGCGGCATCAAGGCGTTTGTTGAATATCTCAACAAGAACAAAACGCCGATCCACCCGAATATCTTCTACTTCTCCACCGAAAAAGACGGTATTGGCGTTGAAGTTGCGCTGCAGTGGAATGATGGTTTCCAGGAAAACATCTACTGCTTT…	CGCAATGCGTGCCCGTGGTGCTCAGGCAACGGATATCGTGGTTCTGGTTGTTGCTGCCGATGACGGCGTGATGCCGCAAACTATCGAAGCTATCCAGCATGCGAAAGCGGCGCAGGTGCCGGTCGTGGTTGCCGTGAACAAGATCGATAAGCCAGAAGCCGATCCGGATCGCGTTAAAAACGAACTCTCTCAGTACGGCATCATTCCGGAAGAGTGGGGCGGCGAAAGCCAGTTCGTTCACGTTTCCGCGAAAGCCGGTACCGGTATCGACGAGCTGCTGGATGCGATCTTGCTGCAAGCCGAAGTTCTGGAACTGAAAGCCGTACGTAAAGGTATGGCGAGCGGCGTGGTTATCGAATCCTTCCTGGATAAAGGTCGTGGTCCGGTGGCATCCGTGCT…	CTTCGTTAACTTTGATAACGATACGAGAGGCATCCACGTACTGAACAGTACCGCCACGTTTAGCAACCGCGGTTACACCGGAGTCAACGGCAACAGCACGTTCCATACCGGTACCAACCAGCGGCTTGTCAGCGCGCAGAGTCGGAACCGCCTGACGTTGCATGTTCGCACCCATCAATGCACGGTTGGCGTCATCGTGTTCCAGGAACGGGATCAGGGACGCACCGACAGAAACCACCTGTTGGGTGGAAACGTCCATATAGTCAACCTGGTCTGCACTGAAGAGGCTGGATTCGCCTTTGCTGCGGCAGGTCACCAGATCGTCTACGAAACGACCTTCTTCCGTCAGGTTGGTGTTCGCCTGAGCGATAACGTAGTTACCTTCTTCGATAGCAGAAA…	TTCTTCTGACGGTCTGCGTCGTGGTCTGGAAGTTAATGACCTTGCGCACCCGATCGAAGTCCCGGTAGGTAAAGCTACACTGGGTCGTATCATGAACGTGCTCGGTCAGCCGATCGACATGAAAGGCGACATCGGTGAAGAAGAGCGTTGGGCTATTCACCGCGCTGCACCTTCCTATGAAGAGCTCTCCAGCTCTCAGGAACTGCTGGAAACCGGCATCAAAGTTATCGACCTGATGTGTCCGTTCGCCAAGGGCGGTAAAGTTGGTCTGTTCGGTGGTGCGGGCGTAGGTAAAACCGTAAACATGATGGAGCTGATCCGTAACATCGCGATTGAGCACTCCGGTTACTCTGTGTTTGCGGGCGTGGGTGAACGTACTCGTGAGGGTAACGACTTCTA…	2577	640	688	612	637	0	0	0	1
wgs	>gi|1206891018|emb|FYBE01000040.1|:66188-66827 Kosakonia oryzendophytica isolate Kosakonia oryzendophytica LMG 26432T genome assembly, contig: NODE_14_length_91269_cov_39.0626_ID_27, whole genome shotgun sequence	>gi|1206891018|emb|FYBE01000040.1|:36032-36716 Kosakonia oryzendophytica isolate Kosakonia oryzendophytica LMG 26432T genome assembly, contig: NODE_14_length_91269_cov_39.0626_ID_27, whole genome shotgun sequence	>gi|1206890969|emb|FYBE01000089.1|:14240-14851 Kosakonia oryzendophytica isolate Kosakonia oryzendophytica LMG 26432T genome assembly, contig: NODE_13_length_103459_cov_38.4671_ID_25, whole genome shotgun sequence	>gi|1206890967|emb|FYBE01000091.1|:25250-25886 Kosakonia oryzendophytica isolate Kosakonia oryzendophytica LMG 26432T genome assembly, contig: NODE_19_length_31588_cov_39.8503_ID_37, whole genome shotgun sequence	K. oryzendophytica LMG 26432T [FYBE00000000.1]	TTCTTCTGACGGTCTGCGTCGTGGTCTGGAAGTGAACGACCTTGCGCACCCGATCGAAGTCCCGGTTGGTAAAGCAACACTGGGTCGTATCATGAACGTGCTCGGTCAGCCGATCGACATGAAAGGCGACATCGGTGAAGAAGAGCGTTGGGCTATCCACCGCGCGGCACCGTCCTATGAAGAGCTGTCCAGCTCTCAGGAATTGCTGGAAACCGGCATCAAAGTTATCGACCTGATGTGTCCGTTCGCGAAGGGCGGTAAAGTCGGTCTGTTCGGTGGTGCGGGCGTGGGTAAAACCGTAAACATGATGGAGCTGATTCGTAACATCGCGATTGAGCACTCCGGTTATTCTGTGTTTGCGGGCGTGGGTGAACGTACTCGTGAGGGTAACGACTTCTA…	AACAAAGTCCACCGTCAGATTTATGAACACGGCGTGCCGCAAGCTCCGCTGGCCGTAACGGGCGATACCGAAAAAACCGGTACCATGGTGCGTTTCTGGCCGAGCTATGAAACGTTCACTAACGTCACCGAATTTGAGTATGAAATTCTGGCGAAACGCCTGCGCGAGCTGTCATTCCTGAACTCTGGCGTTTCTATTCGCCTGCGCGATAAGCGCGACGGCAAAGAAGATCACTTCCACTACGAAGGCGGCATCAAAGCGTTCGTTGAGTATCTCAACAAGAACAAAACGCCGATCCACCCGAATATCTTCTACTTCTCTACCGAAAAAGACGGCATCGGCGTTGAAGTTGCGCTGCAATGGAACGACGGTTTCCAGGAAAATATCTACTGCTTTACC…	CGCAATGCGTGCCCGTGGTGCTCAGGCAACGGATATCGTGGTGCTGGTTGTTGCTGCAGACGACGGCGTGATGCCGCAGACCATCGAAGCTATCCAGCACGCGAAAGCGGCACAGGTACCGGTGGTAGTCGCTGTGAACAAGATCGATAAACCAGAAGCCGATCCGGATCGCGTTAAAAACGAGCTGACCCAGTACGGGATCATCCCGGAAGAGTGGGGCGGCGAAAGCCAGTTCGTACACGTATCTGCGAAAGCCGGTACCGGTATCGATGAACTGCTTGATGCCATCCTGCTGCAAGCTGAAGTTCTGGAACTGAAAGCCGTGCGTAAAGGGATGGCAAGCGGTGTGGTTATCGAATCCTTCCTGGATAAAGGTCGTGGTCCGGTAGCAACGGTTCT…	CTTCGTTAACTTTGATAACGATACGGGACGCATCCACGTACTGAACGGTACCGCCACGTTTAGCAACGGCGGTAACACCGGAGTCAACGGCAACAGCACGTTCCATACCGGTACCAACCAGCGGCTTATCAGAGCGCAGAGTCGGAACCGCCTGACGTTGCATGTTCGCACCCATCAATGCACGGTTGGCGTCATCGTGTTCCAGGAACGGGATCAGGGATGCACCGACGGAAACCACCTGCTGGGTGGAAACGTCCATATAGTCAACCTGGTCTGCGCTGAACAGGCTCGATTCGCCTTTACTACGGCAGGTAACCAGATCTTCTGCGAAACGACCTTCTTCCGTCAGGTTGGTGTTCGCCTGAGCGATAACGTAGTTACCTTCTTCAATTGCAGAAA…	TTCTTCTGACGGTCTGCGTCGTGGTCTGGAAGTGAACGACCTTGCGCACCCGATCGAAGTCCCGGTTGGTAAAGCAACACTGGGTCGTATCATGAACGTGCTCGGTCAGCCGATCGACATGAAAGGCGACATCGGTGAAGAAGAGCGTTGGGCTATCCACCGCGCGGCACCGTCCTATGAAGAGCTGTCCAGCTCTCAGGAATTGCTGGAAACCGGCATCAAAGTTATCGACCTGATGTGTCCGTTCGCGAAGGGCGGTAAAGTCGGTCTGTTCGGTGGTGCGGGCGTGGGTAAAACCGTAAACATGATGGAGCTGATTCGTAACATCGCGATTGAGCACTCCGGTTATTCTGTGTTTGCGGGCGTGGGTGAACGTACTCGTGAGGGTAACGACTTCTA…	2574	640	685	612	637	1	1	0	0
wgs	>gi|1049623495|emb|FMAY01000016.1|:66469-67108 Enterobacter oryzendophyticus strain REICA_082 genome assembly, contig: Ga0061071_116, whole genome shotgun sequence	>gi|1049623495|emb|FMAY01000016.1|:36313-36997 Enterobacter oryzendophyticus strain REICA_082 genome assembly, contig: Ga0061071_116, whole genome shotgun sequence	>gi|1049623580|emb|FMAY01000015.1|:88831-89442 Enterobacter oryzendophyticus strain REICA_082 genome assembly, contig: Ga0061071_115, whole genome shotgun sequence	>gi|1049623221|emb|FMAY01000021.1|:6346-6982 Enterobacter oryzendophyticus strain REICA_082 genome assembly, contig: Ga0061071_121, whole genome shotgun sequence	K. oryzendophyticus strain REICA_082 [FMAY00000000.1]	TTCTTCTGACGGTCTGCGTCGTGGTCTGGAAGTGAACGACCTTGCGCACCCGATCGAAGTCCCGGTTGGTAAAGCAACACTGGGTCGTATCATGAACGTGCTCGGTCAGCCGATCGACATGAAAGGCGACATCGGTGAAGAAGAGCGTTGGGCTATCCACCGCGCGGCACCGTCCTATGAAGAGCTGTCCAGCTCTCAGGAATTGCTGGAAACCGGCATCAAAGTTATCGACCTGATGTGTCCGTTCGCGAAGGGCGGTAAAGTCGGTCTGTTCGGTGGTGCGGGCGTGGGTAAAACCGTAAACATGATGGAGCTGATTCGTAACATCGCGATTGAGCACTCCGGTTATTCTGTGTTTGCGGGCGTGGGTGAACGTACTCGTGAGGGTAACGACTTCTA…	AACAAAGTCCACCGTCAGATTTATGAACACGGCGTGCCGCAAGCTCCGCTGGCCGTAACGGGCGATACCGAAAAAACCGGTACCATGGTGCGTTTCTGGCCGAGCTATGAAACGTTCACTAACGTCACCGAATTTGAGTATGAAATTCTGGCGAAACGCCTGCGCGAGCTGTCATTCCTGAACTCTGGCGTTTCTATTCGCCTGCGCGATAAGCGCGACGGCAAAGAAGATCACTTCCACTACGAAGGCGGCATCAAAGCGTTCGTTGAGTATCTCAACAAGAACAAAACGCCGATCCACCCGAATATCTTCTACTTCTCTACCGAAAAAGACGGCATCGGCGTTGAAGTTGCGCTGCAATGGAACGACGGTTTCCAGGAAAATATCTACTGCTTTACC…	CGCAATGCGTGCCCGTGGTGCTCAGGCAACGGATATCGTGGTGCTGGTTGTTGCTGCAGACGACGGCGTGATGCCGCAGACCATCGAAGCTATCCAGCACGCGAAAGCGGCACAGGTACCGGTGGTAGTCGCTGTGAACAAGATCGATAAACCAGAAGCCGATCCGGATCGCGTTAAAAACGAGCTGACCCAGTACGGGATCATCCCGGAAGAGTGGGGCGGCGAAAGCCAGTTCGTACACGTATCTGCGAAAGCCGGTACCGGTATCGATGAACTGCTTGATGCCATCCTGCTGCAAGCTGAAGTTCTGGAACTGAAAGCCGTGCGTAAAGGGATGGCAAGCGGTGTGGTTATCGAATCCTTCCTGGATAAAGGTCGTGGTCCGGTAGCAACGGTTCT…	CTTCGTTAACTTTGATAACGATACGGGACGCATCCACGTACTGAACGGTACCGCCACGTTTAGCAACGGCGGTAACACCGGAGTCAACGGCAACAGCACGTTCCATACCGGTACCAACCAGCGGCTTATCAGAGCGCAGAGTCGGAACCGCCTGACGTTGCATGTTCGCACCCATCAATGCACGGTTGGCGTCATCGTGTTCCAGGAACGGGATCAGGGATGCACCGACGGAAACCACCTGCTGGGTGGAAACGTCCATATAGTCAACCTGGTCTGCGCTGAACAGGCTCGATTCGCCTTTACTACGGCAGGTAACCAGATCTTCTGCGAAACGACCTTCTTCCGTCAGGTTGGTGTTCGCCTGAGCGATAACGTAGTTACCTTCTTCAATTGCAGAAA…	TTCTTCTGACGGTCTGCGTCGTGGTCTGGAAGTGAACGACCTTGCGCACCCGATCGAAGTCCCGGTTGGTAAAGCAACACTGGGTCGTATCATGAACGTGCTCGGTCAGCCGATCGACATGAAAGGCGACATCGGTGAAGAAGAGCGTTGGGCTATCCACCGCGCGGCACCGTCCTATGAAGAGCTGTCCAGCTCTCAGGAATTGCTGGAAACCGGCATCAAAGTTATCGACCTGATGTGTCCGTTCGCGAAGGGCGGTAAAGTCGGTCTGTTCGGTGGTGCGGGCGTGGGTAAAACCGTAAACATGATGGAGCTGATTCGTAACATCGCGATTGAGCACTCCGGTTATTCTGTGTTTGCGGGCGTGGGTGAACGTACTCGTGAGGGTAACGACTTCTA…	2574	640	685	612	637	1	1	1	1
wgs	>gi|1253572004|gb|NITV01000002.1|:24637-25276 Contig_2, whole genome shotgun sequence	>gi|1253572004|gb|NITV01000002.1|:51938-52625 Contig_2, whole genome shotgun sequence	>gi|1253569106|gb|NITV01000006.1|:95654-96265 Contig_6, whole genome shotgun sequence	>gi|1253565382|gb|NITV01000019.1|:23089-23725 Contig_19, whole genome shotgun sequence	K. pseudosacchari strain NN143 [NITV00000000.1]	TTCTTCTGACGGTCTGCGTCGTGGTCTGGAAGTTAATGACCTTGCGCACCCGATCGAAGTCCCGGTAGGTAAAGCTACACTGGGTCGTATCATGAACGTGCTCGGTCAGCCGATCGACATGAAAGGCGACATCGGTGAAGAAGAGCGTTGGGCTATTCACCGCGCGGCACCTTCCTATGAAGAGCTTTCCAGCTCTCAGGAACTGCTGGAAACCGGCATCAAAGTTATCGACCTGATGTGTCCGTTCGCCAAGGGCGGTAAAGTTGGTCTGTTCGGTGGTGCGGGCGTAGGTAAAACCGTAAACATGATGGAGCTGATCCGTAACATCGCGATCGAGCACTCCGGTTACTCTGTGTTTGCGGGCGTGGGTGAACGTACTCGTGAGGGTAACGACTTCTA…	GACAACAAAGTCCATCGTCAGATTTATCAGCACGGTGTGCCGCAGGCTCCGCTGGCGGTCACCGGTGAAACCGACTCGACCGGTACGATGGTGCGTTTCTGGCCAAGCTATGAAACCTTCACCAACGTTATCGAATTCGAATATGAAATTCTGGCGAAACGCTTGCGTGAATTGTCCTTCCTCAACTCTGGCGTTTCTATTCGTCTGCGCGACAAGCGCGACGGCAAAGAAGACCATTTCCATTACGAAGGTGGCATCAGGGCGTTTGTTGAATATCTCAACAAGAATAAAACGCCGATCCATCCGAATATCTTCTATTTCTCCACTGAAAAAGACGGTATTGGCGTGGAAGTGGCATTGCAGTGGAACGACGGCTTCCAGGAAAACATCTACTGCTTT…	CGCAATGCGTGCCCGTGGTGCTCAGGCAACGGATATCGTGGTTCTGGTTGTTGCTGCCGATGACGGCGTGATGCCGCAAACTATCGAAGCTATCCAGCACGCGAAAGCGGCGCAAGTGCCGGTCGTGGTTGCCGTGAACAAGATCGATAAGCCAGAAGCCGATCCGGATCGCGTTAAAAACGAACTCTCTCAGTACGGCATCATTCCGGAAGAGTGGGGCGGCGAAAGCCAGTTCGTTCACGTTTCCGCGAAAGCCGGTACCGGTATCGACGAGCTGCTGGATGCGATCTTGCTGCAAGCCGAAGTTCTGGAACTGAAAGCCGTACGTAAAGGTATGGCGAGCGGTGTGGTTATCGAATCCTTCCTGGATAAAGGTCGTGGTCCGGTGGCATCCGTGCT…	CTTCGTTAACTTTGATAACGATACGAGAGGCATCCACGTACTGAACAGTACCGCCACGTTTAGCAACCGCGGTTACACCGGAGTCAACGGCAACAGCACGTTCCATACCGGTACCAACCAGCGGCTTGTCAGCGCGCAGAGTCGGAACCGCCTGACGTTGCATGTTCGCACCCATCAATGCACGGTTGGCGTCATCGTGTTCCAGGAACGGGATCAGGGACGCACCGACAGAAACCACCTGTTGGGTGGAAACGTCCATGTAGTCAACCTGGTCTGCGCTGAAGAGGCTGGATTCGCCTTTGCTGCGGCAGGTTACCAGATCGTCTACGAAACGACCTTCTTCCGTCAGGTTGGTGTTCGCCTGAGCGATAACGTAGTTACCTTCTTCGATAGCAGAAA…	TTCTTCTGACGGTCTGCGTCGTGGTCTGGAAGTTAATGACCTTGCGCACCCGATCGAAGTCCCGGTAGGTAAAGCTACACTGGGTCGTATCATGAACGTGCTCGGTCAGCCGATCGACATGAAAGGCGACATCGGTGAAGAAGAGCGTTGGGCTATTCACCGCGCGGCACCTTCCTATGAAGAGCTTTCCAGCTCTCAGGAACTGCTGGAAACCGGCATCAAAGTTATCGACCTGATGTGTCCGTTCGCCAAGGGCGGTAAAGTTGGTCTGTTCGGTGGTGCGGGCGTAGGTAAAACCGTAAACATGATGGAGCTGATCCGTAACATCGCGATCGAGCACTCCGGTTACTCTGTGTTTGCGGGCGTGGGTGAACGTACTCGTGAGGGTAACGACTTCTA…	2575	640	686	612	637	0	1	0	0
wgs	>gi|1253566503|gb|NITW01000012.1|:24410-25049 Contig_12, whole genome shotgun sequence	>gi|1253566503|gb|NITW01000012.1|:51710-52397 Contig_12, whole genome shotgun sequence	>gi|1253571509|gb|NITW01000002.1|:95857-96468 Contig_2, whole genome shotgun sequence	>gi|1253564745|gb|NITW01000027.1|:5600-6236 Contig_27, whole genome shotgun sequence	K. sacchari strain HX148 [NITW00000000.1]	TTCTTCTGACGGCCTGCGTCGTGGTCTGGAAGTTAATGACCTTGCGCACCCGATCGAAGTCCCGGTAGGTAAAGCTACACTGGGTCGTATCATGAACGTGCTCGGTCAGCCGATCGACATGAAAGGCGACATCGGTGAAGAAGAGCGTTGGGCGATTCACCGCGCGGCACCTTCCTATGAAGAGCTCTCCAGCTCTCAGGAACTGCTGGAAACCGGCATCAAAGTTATCGACCTGATGTGTCCGTTCGCCAAGGGCGGTAAAGTCGGTCTGTTTGGTGGTGCGGGCGTAGGTAAAACCGTAAACATGATGGAGCTGATCCGTAACATCGCGATCGAGCACTCCGGTTACTCTGTTTTTGCGGGCGTGGGTGAACGTACTCGTGAGGGTAACGACTTCTA…	GATAACAAAGTTCACCGCCAGATTTATGAGCACGGCGTTCCGCAGGCACCGCTGGCGGTTACCGGTGATACCGAAAAAACCGGGACGATGGTGCGTTTCTGGCCGAGCTATGAAACTTTCACCAATGTTACCGAATTCGAATATGAGATTCTGGCGAAGCGCCTGCGTGAGCTGTCATTCCTGAACTCTGGTGTGTCTATCCGCCTGCGTGACAAGCGCGATGGCAAAGAAGATCACTTCCACTACGAAGGCGGCATCAAGGCGTTTGTTGAATACCTCAACAAGAACAAAACGCCGATCCACCCGAATATCTTCTATTTCTCCACCGAAAAAGACGGTATCGGCGTCGAAGTTGCGCTGCAGTGGAACGATGGTTTCCAGGAAAACATCTACTGCTTT…	CGCAATGCGTGCCCGTGGTGCTCAGGCAACGGATATCGTGGTTCTGGTTGTTGCTGCCGATGACGGCGTGATGCCGCAAACTATCGAAGCTATCCAGCACGCGAAAGCGGCGCAGGTGCCGGTAGTGGTTGCCGTGAACAAGATCGATAAGCCTGAAGCCGATCCGGATCGCGTTAAAAACGAACTCTCTCAGTACGGCATCATTCCGGAAGAGTGGGGCGGCGAAAGCCAGTTCGTACACGTTTCCGCGAAAGCTGGTACCGGTATCGACGAACTGCTGGATGCGATCCTGCTGCAGGCCGAAGTTCTTGAGCTGAAAGCCGTACGTAAAGGTATGGCGAGCGGCGTGGTTATCGAATCCTTCCTCGATAAAGGTCGTGGTCCGGTGGCATCCGTGCT…	CTTCGTTAACTTTGATAACGATACGAGAGGCATCCACGTACTGAACAGTACCGCCACGTTTAGCAACTGCGGTTACACCGGAGTCAACGGCAACAGCACGTTCCATACCGGTACCAACCAGCGGCTTGTCAGCGCGCAGAGTCGGAACCGCCTGACGTTGCATGTTCGCACCCATCAATGCACGGTTGGCGTCATCGTGTTCCAGGAACGGGATCAGGGATGCACCGACAGAAACCACCTGTTGGGTGGAAACGTCCATGTAGTCAACCTGGTCTGCGCTGAAGAGGCTGGATTCGCCTTTGCTGCGGCAGGTTACCAGATCGTCTACGAAACGACCTTCTTCCGTCAGGTTGGTGTTCGCCTGAGCGATAACGTAGTTACCTTCTTCGATAGCAGAAA…	TTCTTCTGACGGCCTGCGTCGTGGTCTGGAAGTTAATGACCTTGCGCACCCGATCGAAGTCCCGGTAGGTAAAGCTACACTGGGTCGTATCATGAACGTGCTCGGTCAGCCGATCGACATGAAAGGCGACATCGGTGAAGAAGAGCGTTGGGCGATTCACCGCGCGGCACCTTCCTATGAAGAGCTCTCCAGCTCTCAGGAACTGCTGGAAACCGGCATCAAAGTTATCGACCTGATGTGTCCGTTCGCCAAGGGCGGTAAAGTCGGTCTGTTTGGTGGTGCGGGCGTAGGTAAAACCGTAAACATGATGGAGCTGATCCGTAACATCGCGATCGAGCACTCCGGTTACTCTGTTTTTGCGGGCGTGGGTGAACGTACTCGTGAGGGTAACGACTTCTA…	2577	640	688	612	637	0	0	0	1
wgs	>gi|772520065|gb|JZLI01000002.1|:3211-3850 Kosakonia oryzae strain KO348 contig_2, whole genome shotgun sequence	>gi|772520065|gb|JZLI01000002.1|:30511-31198 Kosakonia oryzae strain KO348 contig_2, whole genome shotgun sequence	>gi|772520045|gb|JZLI01000022.1|:74619-75230 Kosakonia oryzae strain KO348 contig_22, whole genome shotgun sequence	>gi|772520027|gb|JZLI01000040.1|:17082-17718 Kosakonia oryzae strain KO348 contig_40, whole genome shotgun sequence	K. oryzae strain KO348 [JZLI00000000.1]	TTCTTCTGACGGTCTGCGTCGTGGTCTGGAAGTTAATGACCTTGCGCACCCGATCGAAGTCCCGGTAGGTAAAGCTACACTGGGTCGTATCATGAACGTGCTCGGTCAGCCGATCGACATGAAAGGCGACATCGGTGAAGAAGAGCGTTGGGCGATTCACCGCGCGGCACCTTCCTATGAAGAGCTCTCCAGCTCTCAGGAACTGCTGGAAACCGGCATCAAAGTTATCGACCTGATGTGTCCGTTCGCCAAGGGCGGTAAAGTCGGTCTGTTTGGTGGTGCGGGCGTAGGTAAAACCGTAAACATGATGGAGCTGATCCGTAACATCGCGATCGAGCACTCCGGTTACTCTGTTTTTGCGGGCGTGGGTGAACGTACTCGTGAGGGTAACGATTTCTA…	GATAACAAAGTTCACCGCCAGATTTATGAGCACGGCGTTCCGCAGGCACCGCTGGCGGTTACCGGTGACACCGAAAAAACCGGGACGATGGTGCGTTTCTGGCCGAGCTATGAAACTTTCACCAACGTTACCGAATTCGAATATGAGATTCTGGCGAAGCGCCTGCGTGAGCTGTCATTCCTGAACTCTGGTGTGTCTATCCGCCTGCGTGACAAACGTGACGGCAAAGAAGATCACTTCCACTACGAAGGCGGCATCAAGGCGTTTGTTGAATACCTCAACAAGAACAAAACGCCGATCCACCCGAATATCTTCTATTTCTCCACCGAAAAAGACGGTATCGGCGTCGAAGTTGCGCTGCAGTGGAACGATGGTTTCCAGGAAAACATCTACTGCTTT…	CGCAATGCGTGCCCGTGGTGCTCAGGCAACGGATATCGTGGTTCTGGTTGTTGCTGCCGATGACGGCGTGATGCCGCAAACTATCGAAGCTATCCAGCACGCGAAAGCGGCGCAGGTGCCGGTAGTGGTTGCCGTGAACAAGATCGATAAGCCTGAAGCCGATCCGGATCGCGTTAAAAACGAACTCTCTCAGTACGGCATCATTCCGGAAGAGTGGGGCGGCGAAAGCCAGTTCGTACACGTTTCCGCGAAAGCTGGTACCGGTATCGACGAACTGCTGGATGCGATCTTGTTGCAGGCCGAAGTTCTTGAGCTGAAAGCCGTACGTAAAGGTATGGCGAGCGGTGTGGTTATCGAATCCTTCCTCGATAAAGGTCGTGGTCCGGTGGCATCCGTGCT…	CTTCGTTAACTTTGATAACGATACGAGAGGCATCCACGTACTGGACAGTACCGCCACGTTTAGCAACTGCGGTTACACCGGAGTCAACGGCAACAGCACGTTCCATACCGGTACCAACCAGCGGCTTGTCAGCGCGCAGAGTCGGAACCGCCTGACGTTGCATGTTCGCACCCATCAATGCACGGTTGGCGTCATCGTGTTCCAGGAACGGGATCAGGGACGCACCGACAGAAACCACCTGTTGGGTGGAAACGTCCATGTAGTCAACCTGGTCTGCGCTGAAGAGGCTGGATTCGCCTTTGCTGCGGCAGGTTACCAGATCGTCTACGAAACGACCTTCTTCCGTCAGGTTGGTGTTCGCCTGAGCGATAACATAGTTACCTTCTTCGATAGCAGAAA…	TTCTTCTGACGGTCTGCGTCGTGGTCTGGAAGTTAATGACCTTGCGCACCCGATCGAAGTCCCGGTAGGTAAAGCTACACTGGGTCGTATCATGAACGTGCTCGGTCAGCCGATCGACATGAAAGGCGACATCGGTGAAGAAGAGCGTTGGGCGATTCACCGCGCGGCACCTTCCTATGAAGAGCTCTCCAGCTCTCAGGAACTGCTGGAAACCGGCATCAAAGTTATCGACCTGATGTGTCCGTTCGCCAAGGGCGGTAAAGTCGGTCTGTTTGGTGGTGCGGGCGTAGGTAAAACCGTAAACATGATGGAGCTGATCCGTAACATCGCGATCGAGCACTCCGGTTACTCTGTTTTTGCGGGCGTGGGTGAACGTACTCGTGAGGGTAACGATTTCTA…	2577	640	688	612	637	0	1	1	0
wgs	>gi|1586830859|gb|SJOP01000025.1|:24267-24906 , whole genome shotgun sequence	>gi|1586830859|gb|SJOP01000025.1|:51570-52257 , whole genome shotgun sequence	>gi|1586844900|gb|SJOP01000004.1|:198960-199571 , whole genome shotgun sequence	>gi|1586828957|gb|SJOP01000032.1|:24830-25466 , whole genome shotgun sequence	K. sp. WCHEs120001 [SJOP00000000.1]	TTCTTCTGACGGTCTGCGTCGTGGTCTGGAAGTTAATGACCTTGCGCACCCGATCGAAGTCCCGGTAGGTAAAGCTACACTGGGTCGTATCATGAACGTGCTCGGTCAGCCGATCGACATGAAAGGCGACATCGGTGAAGAAGAGCGTTGGGCAATTCACCGCGCGGCACCTTCCTATGAAGAGCTCTCCAGCTCTCAGGAACTGCTGGAAACCGGCATCAAAGTTATTGACCTGATGTGTCCGTTCGCTAAGGGCGGTAAAGTTGGTCTGTTCGGTGGTGCGGGTGTAGGTAAAACCGTAAACATGATGGAGCTGATTCGTAACATTGCGATCGAGCACTCCGGTTACTCTGTGTTTGCGGGCGTGGGTGAACGTACTCGTGAGGGTAACGACTTCTA…	GACAACAAAGTTCACCGCCAGCTTTATGAGCACGGTGTCCCGCAGGCACCGCTGGCCATTACCGGCGATACCGAAAAAACCGGTACGATGGTGCGTTTCTGGCCGAGCTATGAAACGTTTACCAACGTCATTGAATTTGAATATGAGATTCTGGCTAAGCGCCTGCGCGAGCTGTCATTTCTGAACTCTGGCGTTTCTATTCGCCTGCGCGATAAGCGCGACGGCAAAGAAGATCACTTCCACTACGAAGGTGGTATCAGAGCGTTTGTTGAATACCTCAACAAAAATAAAACTCCGATTCACCCGAATATTTTCTACTTCTCCACCGAAAAAGACGGTATTGGCGTCGAAGTTGCCCTGCAGTGGAACGATGGTTTCCAGGAAAACATCTACTGCTTT…	CGCAATGCGTGCCCGTGGTGCTCAGGCGACGGATATCGTGGTTCTGGTTGTTGCTGCCGATGACGGCGTGATGCCGCAAACTATCGAAGCTATCCAGCACGCGAAAGCGGCGCAGGTGCCGGTAGTGGTTGCCGTGAACAAGATCGATAAGCCAGAAGCCGATCCGGATCGCGTTAAAAACGAACTTTCTCAGTACGGCATCATTCCGGAAGAGTGGGGCGGCGAAAGCCAGTTCGTTCACGTTTCCGCGAAAGCGGGTACCGGTATTGACGAGCTGCTGGATGCGATCCTGCTGCAGGCCGAAGTTCTGGAGCTGCATGCTGTACGTAAAGGTATGGCGAGCGGTGTAGTCATCGAATCCTTCCTGGATAAAGGTCGTGGTCCGGTGGCATCTGTGCT…	CTTCGTTAACTTTGATAACGATACGAGAGGCATCCACGTACTGAACAGTACCGCCACGTTTAGCAACCGCGGTTACACCGGAGTCAACGGCAACAGCACGTTCCATACCGGTACCAACCAGCGGCTTGTCAGCGCGCAGAGTCGGAACCGCCTGACGTTGCATGTTCGCACCCATCAATGCACGGTTGGCGTCATCGTGTTCCAGGAACGGGATCAGAGACGCACCAACAGAAACTACCTGCTGGGTGGATACGTCCATGTAGTCAACCTGGTCTGCGCTGAAGAGGCTGGATTCGCCTTTGCTGCGGCAGGTAACCAGATCTTCTGCAAAACGACCTTCTTCTGTCAGGTTGGTGTTCGCCTGAGCGATGACGTAGTTACCTTCTTCAATTGCAGAAA…	TTCTTCTGACGGTCTGCGTCGTGGTCTGGAAGTTAATGACCTTGCGCACCCGATCGAAGTCCCGGTAGGTAAAGCTACACTGGGTCGTATCATGAACGTGCTCGGTCAGCCGATCGACATGAAAGGCGACATCGGTGAAGAAGAGCGTTGGGCAATTCACCGCGCGGCACCTTCCTATGAAGAGCTCTCCAGCTCTCAGGAACTGCTGGAAACCGGCATCAAAGTTATTGACCTGATGTGTCCGTTCGCTAAGGGCGGTAAAGTTGGTCTGTTCGGTGGTGCGGGTGTAGGTAAAACCGTAAACATGATGGAGCTGATTCGTAACATTGCGATCGAGCACTCCGGTTACTCTGTGTTTGCGGGCGTGGGTGAACGTACTCGTGAGGGTAACGACTTCTA…	2577	640	688	612	637	0	1	1	0
*	new sequenced strain, classified as K. radicincitans DSM 107547
_KradDSM107547_RelSpecies_atpDgyrBinfBrpoB_concat.fsa
>K. radicincitans DSM 107547 [CP040392.1]
TTCCTCCGACGGTCTGCGTCGCGGTCTGGAAGTTAAAGACCTCGAGCACCCGATCGAAGTCCCGGTAGGTAAAGCAACACTGGGTCGTATCATGAACGTACTGGGTGAACCAGTAGACATGAAAGGCGACATCGGTGAGGAAGAGCGTTGGGCTATCCACCGCGCAGCACCGACCTATGAAGAGTTGTCAAACTCTCAGGAACTGCTGGAAACCGGTATCAAAGTTATCGACCTGATGTGTCCGTTTGCTAAGGGCGGTAAAGTTGGTCTGTTCGGTGGTGCGGGTGTAGGTAAAACCGTAAACATGATGGAGTTGATCCGTAACATCGCGATCGAGCACTCCGGTTACTCTGTGTTTGCGGGCGTGGGTGAACGTACTCGTGAGGGTAACGACTTCTA…
>K. sacchari SP1 [CP007215.3]
TTCTTCTGACGGTCTGCGTCGTGGTCTGGAAGTTAATGACCTTGCGCACCCGATCGAAGTCCCGGTAGGTAAAGCAACACTGGGTCGTATCATGAACGTGCTCGGTCAGCCGATCGACATGAAAGGCGACATCGGTGAAGAAGAGCGTTGGGCTATTCACCGTGCGGCACCTTCCTATGAAGAGCTGTCCAGCTCTCAGGAACTGCTGGAAACCGGCATCAAAGTTATCGACCTGATGTGTCCGTTCGCTAAGGGCGGTAAAGTTGGTCTGTTCGGTGGTGCGGGCGTAGGTAAAACCGTAAACATGATGGAGCTGATCCGTAACATCGCGATCGAGCACTCCGGTTACTCTGTGTTTGCGGGCGTGGGTGAACGTACTCGTGAGGGTAACGACTTCTA…
>E. sp. FY-07 [CP012487.1]
TTCTTCTGACGGTCTGCGTCGTGGTCTGGAAGTGAACGACCTTGCGCACCCGATCGAAGTCCCGGTTGGTAAAGCAACACTGGGTCGTATCATGAACGTGCTCGGTCAGCCGATCGACATGAAAGGCGACATCGGTGAAGAAGAGCGTTGGGCTATCCACCGCGCGGCACCGTCCTATGAAGAGCTGTCCAGCTCTCAGGAATTGCTGGAAACCGGCATCAAAGTTATCGACCTGATGTGTCCGTTCGCGAAGGGCGGTAAAGTCGGTCTGTTCGGTGGTGCGGGCGTGGGTAAAACCGTAAACATGATGGAGCTGATTCGTAACATCGCGATTGAGCACTCCGGTTACTCTGTGTTTGCGGGCGTGGGTGAACGTACTCGTGAGGGTAACGACTTCTA…
>K. oryzae strain Ola 51 [CP014007.1]
TTCCTCCGACGGTCTGCGTCGCGGTCTGGAAGTTAAAGACCTCGAGCACCCGATCGAAGTCCCGGTAGGTAAAGCAACACTGGGTCGTATCATGAACGTACTGGGTGAACCAGTAGACATGAAAGGCGAAATCGGTGAAGAAGAGCGTTGGGCTATCCACCGCGCAGCACCGACCTATGAAGAGTTGTCAAGCTCTCAGGAACTGCTGGAAACCGGCATCAAAGTTATCGACCTGATGTGTCCGTTTGCTAAGGGCGGTAAAGTCGGTCTGTTCGGTGGTGCGGGCGTAGGTAAAACCGTAAACATGATGGAGCTGATCCGTAACATCGCGATCGAGCACTCCGGTTATTCTGTGTTTGCGGGCGTGGGTGAACGTACTCGTGAGGGTAACGACTTCTA…
>K. radicincitans strain GXGL-4A [CP015113.1]
TTCCTCCGACGGTCTGCGTCGCGGTCTGGAAGTTAAAGACCTCGAGCACCCGATCGAAGTCCCGGTAGGTAAAGCAACACTGGGTCGTATCATGAACGTACTGGGTGAACCAGTAGACATGAAAGGCGACATCGGTGAGGAAGAGCGTTGGGCTATCCACCGCGCAGCACCGACCTATGAAGAGTTGTCAAACTCTCAGGAACTGCTGGAAACCGGTATCAAAGTTATCGACCTGATGTGTCCGTTTGCTAAGGGCGGTAAAGTTGGTCTGTTCGGTGGTGCGGGTGTAGGTAAAACCGTAAACATGATGGAGTTGATCCGTAACATCGCGATCGAGCACTCCGGTTACTCTGTGTTTGCGGGCGTGGGTGAACGTACTCGTGAGGGTAACGACTTCTA…
>K. sacchari strain BO-1 [CP016337.1]
TTCTTCTGACGGTCTGCGTCGTGGTCTGGAAGTTAATGACCTTGCGCACCCGATCGAAGTCCCGGTAGGTAAAGCAACACTGGGTCGTATCATGAACGTGCTCGGTCAGCCGATCGACATGAAAGGCGACATCGGTGAAGAAGAGCGTTGGGCGATTCACCGCGCGGCTCCTTCCTATGAAGAGCTCTCCAGCTCTCAGGAACTGCTGGAAACCGGCATCAAAGTTATCGACCTGATGTGTCCGTTCGCTAAGGGCGGTAAAGTTGGTCTGTTCGGTGGTGCGGGCGTAGGTAAAACCGTAAACATGATGGAGTTGATCCGTAACATCGCGATCGAGCACTCCGGTTACTCTGTGTTTGCGGGCGTGGGTGAACGTACTCGTGAGGGTAACGACTTCTA…
>K. radicincitans DSM 16656 [CP018016.1]
TTCCTCCGACGGTCTGCGTCGCGGTCTGGAAGTTAAAGACCTCGAGCACCCGATCGAAGTCCCGGTAGGTAAAGCAACACTGGGTCGTATCATGAACGTACTGGGTGAACCAGTAGACATGAAAGGCGACATCGGTGAGGAAGAGCGTTGGGCTATCCACCGCGCAGCACCGACCTATGAAGAGTTGTCAAACTCTCAGGAACTGCTGGAAACCGGTATCAAAGTTATCGACCTGATGTGTCCGTTTGCTAAGGGCGGTAAAGTTGGTCTGTTCGGTGGTGCGGGTGTAGGTAAAACCGTAAACATGATGGAGTTGATCCGTAACATCGCGATCGAGCACTCCGGTTACTCTGTGTTTGCGGGCGTGGGTGAACGTACTCGTGAGGGTAACGACTTCTA…
>K. cowanii strain 888-76 [CP019445.1]
TTCTTCCGACGGTCTGCGTCGTGGTCTGCAAGTAACAGACCTCCAGCACCCGATCGAAGTCCCGGTAGGTAAAGCAACACTGGGTCGTATCATGAACGTGCTCGGTCAGCCGATCGACATGAAAGGCGACATCGGTGAAGAAGATCGTTGGGCTATCCACCGTTCTGCGCCGTCCTATGAAGAGCTCTCCAGCTCTCAGGAACTGCTGGAAACCGGCATCAAAGTAATCGACCTGATGTGTCCGTTCGCCAAGGGCGGTAAAGTCGGTCTGTTCGGCGGTGCGGGTGTAGGTAAAACCGTAAACATGATGGAGCTGATCCGTAACATCGCGATCGAGCACTCCGGTTACTCTGTGTTTGCGGGCGTGGGTGAACGTACTCGTGAGGGTAACGACTTCTA…
>K. cowanii strain Esp_Z [CP022690.1]
TTCTTCCGACGGTCTGCGTCGTGGTCTGCAAGTAACAGACCTCCAGCACCCGATCGAAGTCCCGGTAGGTAAAGCAACACTGGGTCGTATCATGAACGTGCTCGGTCAGCCGATCGACATGAAAGGCGACATCGGTGAAGAAGATCGTTGGGCTATCCACCGTTCTGCGCCGTCCTATGAAGAGCTCTCCAGCTCTCAGGAACTGCTGGAAACCGGCATCAAAGTAATCGACCTGATGTGTCCGTTCGCCAAGGGCGGTAAAGTCGGTCTGTTCGGTGGTGCGGGCGTAGGTAAAACCGTAAACATGATGGAGCTGATCCGTAACATCGCGATCGAGCACTCCGGTTACTCTGTGTTTGCGGGCGTGGGTGAGCGTACTCGTGAGGGTAACGACTTCTA…
>E. sp. EA-1 [CP025776.1]
TTCTTCTGACGGTCTGCGTCGCGGTCTGGAAGTTACCGACCTTGCGCACCCGATCGAAGTCCCGGTAGGTAAAGCTACACTGGGTCGTATCATGAACGTGCTCGGTCAGCCGATCGACATGAAAGGCGACATCGGTGAAGAAGAGCGTTGGGCTATCCACCGCGCAGCGCCATCCTATGAAGAGCTGTCCAGCTCTCAGGAACTGCTGGAAACCGGCATCAAAGTTATCGACCTGATGTGTCCGTTCGCGAAGGGCGGTAAAGTCGGTCTGTTCGGTGGTGCGGGCGTGGGTAAAACCGTAAACATGATGGAGCTGATTCGTAACATCGCGATCGAGCACTCCGGTTACTCTGTGTTTGCGGGCGTGGGTGAACGTACTCGTGAGGGTAACGACTTCTA…
>K. sp. CCTCC M2018092 [CP034225.1]
TTCTTCCGACGGTCTGCGTCGTGGTCTGCAAGTAACAGACCTCCAGCACCCGATCGAAGTCCCGGTAGGTAAAGCAACACTGGGTCGTATCATGAACGTGCTCGGTCAGCCGATCGACATGAAAGGCGACATCGGTGAAGAAGAGCGTTGGGCTATCCACCGTTCTGCGCCGTCCTATGAAGAGCTCTCCAGCTCTCAGGAACTGCTGGAAACCGGCATCAAAGTAATCGACCTGATGTGTCCGTTCGCCAAGGGCGGTAAAGTCGGTCTGTTCGGTGGTGCTGGTGTAGGTAAAACCGTAAACATGATGGAGCTGATCCGTAACATCGCGATTGAGCACTCCGGTTACTCTGTGTTTGCGGGCGTGGGTGAACGTACTCGTGAGGGTAACGACTTCTA…
>K. cowanii strain FBS 223 [CP035129.1]
TTCTTCCGACGGTCTGCGTCGTGGTCTGCAAGTAACAGACCTCCAGCACCCGATCGAAGTCCCGGTAGGTAAAGCAACACTGGGTCGTATCATGAACGTGCTCGGTCAGCCGATCGACATGAAAGGCGACATCGGTGAAGAAGATCGTTGGGCTATCCACCGTTCTGCGCCGTCCTATGAAGAGCTCTCCAGCTCTCAGGAACTGCTGGAAACCGGCATCAAAGTAATCGACCTGATGTGTCCGTTCGCCAAGGGCGGTAAAGTCGGTCTGTTCGGCGGTGCGGGTGTAGGTAAAACCGTAAACATGATGGAGCTGATCCGTAACATCGCGATCGAGCACTCCGGTTACTCTGTGTTTGCGGGCGTGGGTGAACGTACTCGTGAGGGTAACGACTTCTA…
>K. oryzae strain D4 [LT799040.1]
TTCCTCCGACGGTCTGCGTCGCGGTCTGGAAGTTAAAGACCTCGAGCACCCGATCGAAGTCCCGGTAGGTAAAGCAACACTGGGTCGTATCATGAACGTACTGGGTGAACCAGTAGACATGAAAGGCGACATCGGTGAGGAAGAGCGTTGGGCTATCCACCGCGCAGCACCGACCTATGAAGAGTTGTCAAACTCTCAGGAACTGCTGGAAACCGGTATCAAAGTTATCGACCTGATGTGTCCGTTTGCTAAGGGCGGTAAAGTTGGTCTGTTCGGTGGTGCGGGTGTAGGTAAAACCGTAAACATGATGGAGTTGATCCGTAACATCGCGATCGAGCACTCCGGTTACTCTGTGTTTGCGGGCGTGGGTGAACGTACTCGTGAGGGTAACGACTTCTA…
>K. sp. H7A [PYTZ00000000.1]
TTCCTCCGACGGTCTGCGTCGCGGTCTGGAAGTTAAAGACCTCGAGCACCCGATCGAAGTCCCGGTAGGTAAAGCAACACTGGGTCGTATCATGAACGTACTGGGTGAACCAGTAGACATGAAAGGCGACATCGGTGAGGAAGAGCGTTGGGCTATCCACCGCGCAGCACCGACCTATGAAGAGTTGTCAAACTCTCAGGAACTGCTGGAAACCGGTATCAAAGTTATCGACCTGATGTGTCCGTTTGCTAAGGGCGGTAAAGTTGGTCTGTTCGGTGGTGCGGGTGTAGGTAAAACCGTAAACATGATGGAGTTGATCCGTAACATCGCGATCGAGCACTCCGGTTACTCTGTGTTTGCGGGCGTGGGTGAACGTACTCGTGAGGGTAACGACTTCTA…
>K. radicincitans UMEnt01/12 [JDYJ00000000.1]
TTCCTCCGACGGTCTGCGTCGCGGTCTGGAAGTTAAAGACCTCGAGCACCCGATCGAAGTCCCGGTAGGTAAAGCAACACTGGGTCGTATCATGAACGTACTGGGTGAACCAGTAGACATGAAAGGCGACATCGGTGAGGAAGAGCGTTGGGCTATCCACCGCGCAGCACCGACCTATGAAGAGTTGTCAAACTCTCAGGAACTGCTGGAAACCGGTATCAAAGTTATCGACCTGATGTGTCCGTTTGCTAAGGGCGGTAAAGTTGGTCTGTTCGGTGGTGCGGGTGTAGGTAAAACCGTAAACATGATGGAGTTGATCCGTAACATCGCGATCGAGCACTCCGGTTACTCTGTGTTTGCGGGCGTGGGTGAACGTACTCGTGAGGGTAACGACTTCTA…
>K. oryzae strain CGMCC 1.7012 [FOKO00000000.1]
TTCCTCCGACGGTCTGCGTCGCGGTCTGGAAGTTAAAGACCTCGAGCACCCGATCGAAGTCCCGGTAGGTAAAGCAACACTGGGTCGTATCATGAACGTACTGGGTGAACCAGTAGACATGAAAGGCGAAATCGGTGAAGAAGAGCGTTGGGCTATCCACCGCGCAGCACCGACCTATGAAGAGTTGTCAAGCTCTCAGGAACTGCTGGAAACCGGCATCAAAGTTATCGACCTGATGTGTCCGTTTGCTAAGGGCGGTAAAGTCGGTCTGTTCGGTGGTGCGGGCGTAGGTAAAACCGTAAACATGATGGAGCTGATCCGTAACATCGCGATCGAGCACTCCGGTTATTCTGTGTTTGCGGGCGTGGGTGAACGTACTCGTGAGGGTAACGACTTCTA…
>K. oryziphilus strain REICA_142 [FMBC00000000.1]
TTCCTCCGACGGTCTGCGTCGCGGTCTGGAAGTAAAAGACCTCGAGCACCCGATCGAAGTCCCGGTAGGTAAAGCAACACTGGGTCGTATCATGAACGTACTGGGTGAACCAGTAGACATGAAAGGCGACATCGGTGAAGAAGAGCGTTGGGCTATCCACCGCGCAGCACCAACCTATGAAGAGTTGTCAAACTCTCAGGAACTGCTGGAAACCGGCATCAAAGTTATCGACCTGATGTGTCCGTTTGCCAAGGGCGGTAAAGTTGGTCTGTTCGGTGGTGCGGGCGTAGGTAAAACCGTAAACATGATGGAGCTGATCCGTAACATCGCGATCGAGCACTCCGGTTACTCTGTGTTTGCAGGCGTGGGTGAACGTACTCGTGAGGGTAACGACTTCTA…
>K. arachidis strain Ah-143 [FPAU00000000.1]
TTCCTCCGACGGTCTGCGTCGTGGTCTGGAAGTGAAAGACCTCGAGCACCCAATCGAAGTCCCGGTAGGTAAAGCAACACTGGGTCGTATCATGAACGTACTGGGTGAACCAGTAGACATGAAAGGCGACATCGGTGAAGAAGAGCGTTGGGCTATCCACCGCGCAGCACCGACCTATGAAGAGTTGTCAAACTCTCAGGAACTGCTGGAAACTGGCATCAAAGTTATTGACCTGATGTGTCCGTTTGCTAAGGGCGGTAAAGTCGGTCTGTTCGGTGGTGCGGGCGTAGGTAAAACCGTAAACATGATGGAGCTGATCCGTAACATCGCGATCGAGCACTCCGGTTACTCTGTGTTTGCGGGCGTGGGTGAACGTACTCGTGAGGGTAACGACTTCTA…
>K. sp. AG348 [QPJR00000000.1]
TTCTTCTGACGGTCTGCGTCGTGGTCTGGAAGTTAATGACCTTGCGCACCCGATCGAAGTCCCGGTAGGTAAAGCTACACTGGGTCGTATCATGAACGTGCTCGGTCAGCCGATCGACATGAAAGGCGACATCGGTGAAGAAGAGCGTTGGGCGATTCACCGCGCGGCACCTTCCTATGAAGAGCTCTCCAGCTCTCAGGAACTGCTGGAAACCGGCATCAAAGTTATCGACCTGATGTGTCCGTTCGCCAAGGGCGGTAAAGTCGGTCTGTTTGGTGGTGCGGGCGTAGGTAAAACCGTAAACATGATGGAGCTGATCCGTAACATCGCGATCGAGCACTCCGGTTACTCTGTTTTTGCGGGCGTGGGTGAACGTACTCGTGAGGGTAACGATTTCTA…
>K. sacchari strain CGMCC 1.12102 [FMUI00000000.1]
TTCTTCTGACGGTCTGCGTCGTGGTCTGGAAGTTAATGACCTTGCGCACCCGATCGAAGTCCCGGTAGGTAAAGCAACACTGGGTCGTATCATGAACGTGCTCGGTCAGCCGATCGACATGAAAGGCGACATCGGTGAAGAAGAGCGTTGGGCTATTCACCGTGCGGCACCTTCCTATGAAGAGCTGTCCAGCTCTCAGGAACTGCTGGAAACCGGCATCAAAGTTATCGACCTGATGTGTCCGTTCGCTAAGGGCGGTAAAGTTGGTCTGTTCGGTGGTGCGGGCGTAGGTAAAACCGTAAACATGATGGAGCTGATCCGTAACATCGCGATCGAGCACTCCGGTTACTCTGTGTTTGCGGGCGTGGGTGAACGTACTCGTGAGGGTAACGACTTCTA…
>K. pseudosacchari JM-387 T [FXWP00000000.1]
TTCTTCTGACGGTCTGCGTCGTGGTCTGGAAGTTAATGACCTTGCGCACCCGATCGAAGTCCCGGTAGGTAAAGCTACACTGGGTCGTATCATGAACGTGCTCGGTCAGCCGATCGACATGAAAGGCGACATCGGTGAAGAAGAGCGTTGGGCTATTCACCGCGCTGCACCTTCCTATGAAGAGCTCTCCAGCTCTCAGGAACTGCTGGAAACCGGCATCAAAGTTATCGACCTGATGTGTCCGTTCGCCAAGGGCGGTAAAGTTGGTCTGTTCGGTGGTGCGGGCGTAGGTAAAACCGTAAACATGATGGAGCTGATCCGTAACATCGCGATTGAGCACTCCGGTTACTCTGTGTTTGCGGGCGTGGGTGAACGTACTCGTGAGGGTAACGACTTCTA…
>K. oryzendophytica LMG 26432T [FYBE00000000.1]
TTCTTCTGACGGTCTGCGTCGTGGTCTGGAAGTGAACGACCTTGCGCACCCGATCGAAGTCCCGGTTGGTAAAGCAACACTGGGTCGTATCATGAACGTGCTCGGTCAGCCGATCGACATGAAAGGCGACATCGGTGAAGAAGAGCGTTGGGCTATCCACCGCGCGGCACCGTCCTATGAAGAGCTGTCCAGCTCTCAGGAATTGCTGGAAACCGGCATCAAAGTTATCGACCTGATGTGTCCGTTCGCGAAGGGCGGTAAAGTCGGTCTGTTCGGTGGTGCGGGCGTGGGTAAAACCGTAAACATGATGGAGCTGATTCGTAACATCGCGATTGAGCACTCCGGTTATTCTGTGTTTGCGGGCGTGGGTGAACGTACTCGTGAGGGTAACGACTTCTA…
>K. oryzendophyticus strain REICA_082 [FMAY00000000.1]
TTCTTCTGACGGTCTGCGTCGTGGTCTGGAAGTGAACGACCTTGCGCACCCGATCGAAGTCCCGGTTGGTAAAGCAACACTGGGTCGTATCATGAACGTGCTCGGTCAGCCGATCGACATGAAAGGCGACATCGGTGAAGAAGAGCGTTGGGCTATCCACCGCGCGGCACCGTCCTATGAAGAGCTGTCCAGCTCTCAGGAATTGCTGGAAACCGGCATCAAAGTTATCGACCTGATGTGTCCGTTCGCGAAGGGCGGTAAAGTCGGTCTGTTCGGTGGTGCGGGCGTGGGTAAAACCGTAAACATGATGGAGCTGATTCGTAACATCGCGATTGAGCACTCCGGTTATTCTGTGTTTGCGGGCGTGGGTGAACGTACTCGTGAGGGTAACGACTTCTA…
>K. pseudosacchari strain NN143 [NITV00000000.1]
TTCTTCTGACGGTCTGCGTCGTGGTCTGGAAGTTAATGACCTTGCGCACCCGATCGAAGTCCCGGTAGGTAAAGCTACACTGGGTCGTATCATGAACGTGCTCGGTCAGCCGATCGACATGAAAGGCGACATCGGTGAAGAAGAGCGTTGGGCTATTCACCGCGCGGCACCTTCCTATGAAGAGCTTTCCAGCTCTCAGGAACTGCTGGAAACCGGCATCAAAGTTATCGACCTGATGTGTCCGTTCGCCAAGGGCGGTAAAGTTGGTCTGTTCGGTGGTGCGGGCGTAGGTAAAACCGTAAACATGATGGAGCTGATCCGTAACATCGCGATCGAGCACTCCGGTTACTCTGTGTTTGCGGGCGTGGGTGAACGTACTCGTGAGGGTAACGACTTCTA…
>K. sacchari strain HX148 [NITW00000000.1]
TTCTTCTGACGGCCTGCGTCGTGGTCTGGAAGTTAATGACCTTGCGCACCCGATCGAAGTCCCGGTAGGTAAAGCTACACTGGGTCGTATCATGAACGTGCTCGGTCAGCCGATCGACATGAAAGGCGACATCGGTGAAGAAGAGCGTTGGGCGATTCACCGCGCGGCACCTTCCTATGAAGAGCTCTCCAGCTCTCAGGAACTGCTGGAAACCGGCATCAAAGTTATCGACCTGATGTGTCCGTTCGCCAAGGGCGGTAAAGTCGGTCTGTTTGGTGGTGCGGGCGTAGGTAAAACCGTAAACATGATGGAGCTGATCCGTAACATCGCGATCGAGCACTCCGGTTACTCTGTTTTTGCGGGCGTGGGTGAACGTACTCGTGAGGGTAACGACTTCTA…
>K. oryzae strain KO348 [JZLI00000000.1]
TTCTTCTGACGGTCTGCGTCGTGGTCTGGAAGTTAATGACCTTGCGCACCCGATCGAAGTCCCGGTAGGTAAAGCTACACTGGGTCGTATCATGAACGTGCTCGGTCAGCCGATCGACATGAAAGGCGACATCGGTGAAGAAGAGCGTTGGGCGATTCACCGCGCGGCACCTTCCTATGAAGAGCTCTCCAGCTCTCAGGAACTGCTGGAAACCGGCATCAAAGTTATCGACCTGATGTGTCCGTTCGCCAAGGGCGGTAAAGTCGGTCTGTTTGGTGGTGCGGGCGTAGGTAAAACCGTAAACATGATGGAGCTGATCCGTAACATCGCGATCGAGCACTCCGGTTACTCTGTTTTTGCGGGCGTGGGTGAACGTACTCGTGAGGGTAACGATTTCTA…
>K. sp. WCHEs120001 [SJOP00000000.1]
TTCTTCTGACGGTCTGCGTCGTGGTCTGGAAGTTAATGACCTTGCGCACCCGATCGAAGTCCCGGTAGGTAAAGCTACACTGGGTCGTATCATGAACGTGCTCGGTCAGCCGATCGACATGAAAGGCGACATCGGTGAAGAAGAGCGTTGGGCAATTCACCGCGCGGCACCTTCCTATGAAGAGCTCTCCAGCTCTCAGGAACTGCTGGAAACCGGCATCAAAGTTATTGACCTGATGTGTCCGTTCGCTAAGGGCGGTAAAGTTGGTCTGTTCGGTGGTGCGGGTGTAGGTAAAACCGTAAACATGATGGAGCTGATTCGTAACATTGCGATCGAGCACTCCGGTTACTCTGTGTTTGCGGGCGTGGGTGAACGTACTCGTGAGGGTAACGACTTCTA…
